# Supplementary material for: Downregulation of Cell Cycle and Checkpoint Genes by Class I HDAC Inhibitors Limits Synergism with G2/M Checkpoint Inhibitor MK-1775 in Bladder Cancer Cells
Source: Genes (Basel). 2021 Feb 11;12(2):260. doi: 10.3390/genes12020260 (PMC7916885; doi:10.3390/genes12020260)
Supplement: Supplementary file 1 [file genes-12-00260-s001.zip]

Archive with 13 entries (10 files):
- Supplementary/
- Supplementary/supp Figures/
- Supplementary/supp Figures/Figure S1.tif
- Supplementary/supp Figures/Figure S2.tif
- Supplementary/supp Figures/Figure S3.tif
- Supplementary/supp Figures/Figure S4.tif
- Supplementary/supp Figures/Figure S5.tif
- Supplementary/supp Figures/Figure S6.tif
- Supplementary/supp Tables/
- Supplementary/supp Tables/Table S1 antibodies.xlsx
- Supplementary/supp Tables/Table S2 Mutations in UCC.xlsx
- Supplementary/supp Tables/Table S3 CNA in UCCl.xlsx
- Supplementary/supp Tables/Table S4 IC50 doses.xlsx
