# Supplementary material for: Downregulation of Cell Cycle and Checkpoint Genes by Class I HDAC Inhibitors Limits Synergism with G2/M Checkpoint Inhibitor MK-1775 in Bladder Cancer Cells
Source: Genes (Basel). 2021 Feb 11;12(2):260. doi: 10.3390/genes12020260 (PMC7916885; doi:10.3390/genes12020260)
Supplement: Supplementary file 1 [file genes-12-00260-s001.zip › Supplementary/supp Tables/Table S1 antibodies.xlsx]

## Sheet: Table S1
antigen	catalogue number	provider	dilution
cleaved PARP	9541S	Cell Signaling	1:1000
total PARP	9532S	Cell Signaling	1:2000
CCNB1	sc-752	Santa Cruz	1:1000
AURKB	611083	BD Biosciences	1:500
CDC25C	ab32444	Abcam	1:1000
pCDK1	4539S	Cell Signaling	1:1000
total CDK1	9116S	Cell Signaling	1:1000
WEE1	13084S	Cell Signaling	1:1000
pyH2AX	2577S	Cell Signaling	1:1000
pCHK1	2349S	Cell Signaling	1:1000
total CHK1	2360S	Cell Signaling	1:1000
pCHK2	2197S	Cell Signaling	1:1000
total CHK2	6334S	Cell Signaling	1:1000
alpha-Tubulin	ab4074	Abcam	1:10000
GAPDH	sc-47724	Santa Cruz	1:10000
acetylated Histone H3	39139	Active Motif	1:2000
total Histone H3	3638S	Active Motif	1:2000
total Histone H4	61199	Active Motif	1:1000
pHistone H3 Ser 10	53348	Cell Signaling	1:1600
goat anti-rabbit IgG H&L	P0448	Dako	1:2000
rabbit anti-mouse IgG H&L	P0260	Dako	1:1000
