# Supplementary material for: Downregulation of Cell Cycle and Checkpoint Genes by Class I HDAC Inhibitors Limits Synergism with G2/M Checkpoint Inhibitor MK-1775 in Bladder Cancer Cells
Source: Genes (Basel). 2021 Feb 11;12(2):260. doi: 10.3390/genes12020260 (PMC7916885; doi:10.3390/genes12020260)
Supplement: Supplementary file 1 [file genes-12-00260-s001.zip › Supplementary/supp Tables/Table S2 Mutations in UCC.xlsx]

## Sheet: UCC in CCLE
UCC lines with mutational data in CCLE		https://portals.broadinstitute.org/ccle/
253JBV
253JBV
5637
639V
647V
ACCS
BC3C
BFTC905
CAL29
DSH1
HS172T
HT1197
HT1376
J82
JMSU1
KMBC2
KU1919
LB831BLC
RT112
RT11284
RT4
SCABER
SKN
SW1710
SW780
T24
TCCSUP
UBLC1
UMUC1
UMUC3
VMCUB1

## Sheet: TOPBP1
Hugo Symbol	Entrez Gene Id	Tumor Sample Barcode	Ncbi Build	Chr	Start Position	End Position	Variant Classification	Variant Type	Reference Allele	Tumor Seq Allele	dbSNP ID	Annotation Transcript	Protein Change	CCLE WES alt:ref	CCLE WGS alt:ref	CCLE RNAseq alt:ref	Sanger WES alt:ref	CCLE HC1650 alt:ref	CCLE Raindance alt:ref	ExAC Allelic Fraction	TCGA Hotspot Count
TOPBP1	11073	HT1376_URINARY_TRACT	37	3	133329915	133329915	Missense_Mutation	SNP	C	G	NA	ENST00000260810.5	p.R1369T	NA	7:29	68:430	126:508	201:1295	NA	0.0	0

## Sheet: RPA3
Hugo Symbol	Entrez Gene Id	Tumor Sample Barcode	Ncbi Build	Chr	Start Position	End Position	Variant Classification	Variant Type	Reference Allele	Tumor Seq Allele	dbSNP ID	Annotation Transcript	Protein Change	CCLE WES alt:ref	CCLE WGS alt:ref	CCLE RNAseq alt:ref	Sanger WES alt:ref	CCLE HC1650 alt:ref	CCLE Raindance alt:ref	ExAC Allelic Fraction	TCGA Hotspot Count
RPA3	6119	CAL29_URINARY_TRACT	37	7	7676672	7676672	Missense_Mutation	SNP	A	G	NA	ENST00000223129.4	p.F109L	NA	NA	365:384	101:146	NA	NA	0.0	0
RPA3	6119	HT1197_URINARY_TRACT	37	7	7678701	7678701	Splice_Site	SNP	G	T	NA	ENST00000223129.4	p.P58P	NA	NA	247:169	34:22	NA	NA	4.119e-05	0

## Sheet: RPA1
Hugo Symbol	Entrez Gene Id	Tumor Sample Barcode	Ncbi Build	Chr	Start Position	End Position	Variant Classification	Variant Type	Reference Allele	Tumor Seq Allele	dbSNP ID	Annotation Transcript	Protein Change	CCLE WES alt:ref	CCLE WGS alt:ref	CCLE RNAseq alt:ref	Sanger WES alt:ref	CCLE HC1650 alt:ref	CCLE Raindance alt:ref	ExAC Allelic Fraction	TCGA Hotspot Count
RPA1	6117	NCIH2803_PLEURA	37	17	1782591	1782591	Missense_Mutation	SNP	A	G	NA	ENST00000254719.5	p.N281S	NA	NA	NA	31:39	NA	NA	8.236e-06	0
RPA1	6117	639V_URINARY_TRACT	37	17	1800451	1800451	Silent	SNP	G	A	NA	ENST00000254719.5	p.R611R	NA	NA	127:676		NA	NA	0.0	0

## Sheet: MRE11
Hugo Symbol	Entrez Gene Id	Tumor Sample Barcode	Ncbi Build	Chr	Start Position	End Position	Variant Classification	Variant Type	Reference Allele	Tumor Seq Allele	dbSNP ID	Annotation Transcript	Protein Change	CCLE WES alt:ref	CCLE WGS alt:ref	CCLE RNAseq alt:ref	Sanger WES alt:ref	CCLE HC1650 alt:ref	CCLE Raindance alt:ref	ExAC Allelic Fraction	TCGA Hotspot Count
MRE11A	4361	HT1376_URINARY_TRACT	37	11	94179005	94179005	Missense_Mutation	SNP	G	A	NA	ENST00000323929.3	p.S613L	NA	9:27	37:213	47:216	123:597	NA	0.0	0
MRE11A	4361	SCABER_URINARY_TRACT	37	11	94203774	94203774	Missense_Mutation	SNP	T	C	NA	ENST00000323929.3	p.M294V	NA	49:35	129:121	143:94	88:48	NA	0.0	0
MRE11A	4361	TCCSUP_URINARY_TRACT	37	11	94192663	94192663	Missense_Mutation	SNP	C	G	NA	ENST00000323929.3	p.E471Q	NA	NA	30:67	40:72	NA	NA	0.0	0

## Sheet: MDC1
Hugo Symbol	Entrez Gene Id	Tumor Sample Barcode	Ncbi Build	Chr	Start Position	End Position	Variant Classification	Variant Type	Reference Allele	Tumor Seq Allele	dbSNP ID	Annotation Transcript	Protein Change	CCLE WES alt:ref	CCLE WGS alt:ref	CCLE RNAseq alt:ref	Sanger WES alt:ref	CCLE HC1650 alt:ref	CCLE Raindance alt:ref	ExAC Allelic Fraction	TCGA Hotspot Count
MDC1	9656	639V_URINARY_TRACT	37	6	30680202	30680202	Missense_Mutation	SNP	G	T	NA	ENST00000376406.3	p.P506H	NA	NA	54:92	51:77	NA	NA	0.0	0

## Sheet: FANCD2
Hugo Symbol	Entrez Gene Id	Tumor Sample Barcode	Ncbi Build	Chr	Start Position	End Position	Variant Classification	Variant Type	Reference Allele	Tumor Seq Allele	dbSNP ID	Annotation Transcript	Protein Change	CCLE WES alt:ref	CCLE WGS alt:ref	CCLE RNAseq alt:ref	Sanger WES alt:ref	CCLE HC1650 alt:ref	CCLE Raindance alt:ref	ExAC Allelic Fraction	TCGA Hotspot Count
FANCD2	2177	639V_URINARY_TRACT	37	3	10084272	10084272	Silent	SNP	G	A	NA	ENST00000419585.1	p.S271S	NA	NA	217:0	188:0	108:0	NA	2.471e-05	3
FANCD2	2177	ACCS_URINARY_TRACT	37	3	10106084	10106084	Silent	SNP	C	T	NA	ENST00000419585.1	p.F664F	NA	NA	NA	NA	4:34	NA	0.0	0
FANCD2	2177	CAL29_URINARY_TRACT	37	3	10089654	10089655	Frame_Shift_Del	DEL	CT	-	NA	ENST00000419585.1	p.S445fs	NA	NA		44:240	42:276	NA	0.0	0

## Sheet: FANCM
Hugo Symbol	Entrez Gene Id	Tumor Sample Barcode	Ncbi Build	Chr	Start Position	End Position	Variant Classification	Variant Type	Reference Allele	Tumor Seq Allele	dbSNP ID	Annotation Transcript	Protein Change	CCLE WES alt:ref	CCLE WGS alt:ref	CCLE RNAseq alt:ref	Sanger WES alt:ref	CCLE HC1650 alt:ref	CCLE Raindance alt:ref	ExAC Allelic Fraction	TCGA Hotspot Count
FANCM	57697	HT1197_URINARY_TRACT	37	14	45644909	45644909	Silent	SNP	A	G	NA	ENST00000267430.5	p.K984K	NA	NA		58:121	177:451	NA	0.0	0
FANCM	57697	SCABER_URINARY_TRACT	37	14	45636290	45636290	Silent	SNP	C	T	NA	ENST00000267430.5	p.I642I	NA			74:165	10:88	NA	8.236e-06	0
FANCM	57697	TCCSUP_URINARY_TRACT	37	14	45605290	45605290	Missense_Mutation	SNP	C	T	NA	ENST00000267430.5	p.S19L	NA	NA	7:7	34:21	NA	NA	0.0	0
FANCM	57697	SCABER_URINARY_TRACT	37	14	45623912	45623913	Frame_Shift_Ins	INS	-	A	NA	ENST00000267430.5	p.SK399fs	NA		7:13			NA	0.0	0
FANCM	57697	TCCSUP_URINARY_TRACT	37	14	45645954	45645955	Frame_Shift_Ins	INS	-	A	NA	ENST00000267430.5	p.Q1333fs	NA	NA	5:7		NA	NA	0.0	0

## Sheet: CDC25B
Hugo Symbol	Entrez Gene Id	Tumor Sample Barcode	Ncbi Build	Chr	Start Position	End Position	Variant Classification	Variant Type	Reference Allele	Tumor Seq Allele	dbSNP ID	Annotation Transcript	Protein Change	CCLE WES alt:ref	CCLE WGS alt:ref	CCLE RNAseq alt:ref	Sanger WES alt:ref	CCLE HC1650 alt:ref	CCLE Raindance alt:ref	ExAC Allelic Fraction	TCGA Hotspot Count
CDC25B	994	639V_URINARY_TRACT	37	20	3781649	3781649	Missense_Mutation	SNP	C	T	NA	ENST00000245960.5	p.P205L	NA	NA	84:631	26:56	NA	NA	0.0	0
CDC25B	994	639V_URINARY_TRACT	37	20	3784113	3784113	Silent	SNP	G	A	NA	ENST00000245960.5	p.A473A	NA	NA	446:396	64:72	NA	NA	2.471e-05	0
CDC25B	994	LB831BLC_URINARY_TRACT	37	20	3781136	3781136	Silent	SNP	G	A	NA	ENST00000245960.5	p.Q150Q	NA	NA	NA	62:30	NA	NA	2.471e-05	0

## Sheet: WRN
Hugo Symbol	Entrez Gene Id	Tumor Sample Barcode	Ncbi Build	Chr	Start Position	End Position	Variant Classification	Variant Type	Reference Allele	Tumor Seq Allele	dbSNP ID	Annotation Transcript	Protein Change	CCLE WES alt:ref	CCLE WGS alt:ref	CCLE RNAseq alt:ref	Sanger WES alt:ref	CCLE HC1650 alt:ref	CCLE Raindance alt:ref	ExAC Allelic Fraction	TCGA Hotspot Count
WRN	7486	RT4_URINARY_TRACT	37	8	30938702	30938702	Missense_Mutation	SNP	A	G	NA	ENST00000298139.5	p.M387V	NA	NA	21:60	42:93	69:167	NA	3.295e-05	0

[truncated: 12 more sheets: CHK2, BRCA1, ATR, ATM, E2F3, MDM2, CDKN1A, CDKN2A, RB1, TP53, CCNE1, CDK6]
