# Supplementary material for: Downregulation of Cell Cycle and Checkpoint Genes by Class I HDAC Inhibitors Limits Synergism with G2/M Checkpoint Inhibitor MK-1775 in Bladder Cancer Cells
Source: Genes (Basel). 2021 Feb 11;12(2):260. doi: 10.3390/genes12020260 (PMC7916885; doi:10.3390/genes12020260)
Supplement: Supplementary file 1 [file genes-12-00260-s001.zip › Supplementary/supp Tables/Table S3 CNA in UCCl.xlsx]

## Sheet: CNA VMCUB1
Gene	Gene panel	CNA	Cytoband
CCND1	N/A	AMP	11q13.3
TERT	N/A	AMP	5p15.33
ZFHX3	N/A	DeepDel	16q22.2-q22.3
FOXA1	N/A	AMP	14q21.1
PIK3CB	N/A	AMP	3q22.3
FGF19	N/A	AMP	11q13.3
DUSP22	N/A	DeepDel	6p25.3
CDC73	N/A	DeepDel	1q31.2
FGF3	N/A	AMP	11q13.3
JAK2	N/A	DeepDel	9p24.1
LRP1B	N/A	DeepDel	2q22.1-q22.2
ATR	N/A	AMP	3q23
FOXL2	N/A	AMP	3q22.3
KLF5	N/A	AMP	13q22.1
ETV1	N/A	DeepDel	7p21.2
MECOM	N/A	AMP	3q26.2
FGF4	N/A	AMP	11q13.3
LRP5	N/A	AMP	11q13.2
AFDN	N/A	DeepDel	6q27
PC	N/A	AMP	11q13.2
PGR	N/A	DeepDel	11q22.1
PRKCI	N/A	AMP	3q26.2
RPS6KB2	N/A	AMP	11q13.2
SDHA	N/A	AMP	5p15.33
TERC	N/A	AMP	3q26.2
RPS6KA4	N/A	AMP	11q13.1
TRIP13	N/A	AMP	5p15.33
PDE4DIP	N/A	AMP	1q21.2
FGFR1OP	N/A	DeepDel	6q27
SDHAF2	N/A	AMP	11q12.2
FBXO31	N/A	DeepDel	16q24.2
ACTN3	N/A	AMP	11q13.2
ADCY8	N/A	DeepDel	8q24.22
GRK2	N/A	AMP	11q13.2
AHR	N/A	DeepDel	7p21.1
ALDH3B1	N/A	AMP	11q13.2
ALDH3B2	N/A	AMP	11q13.2
ALOX5AP	N/A	DeepDel	13q12.3
AMELY	N/A	DeepDel	Yp11.2
ANGPT2	N/A	DeepDel	8p23.1
AOAH	N/A	AMP	7p14.2
STS	N/A	DeepDel	Xp22.31
ART3	N/A	AMP	4q21.1|4p15.1-p14
ATP1B3	N/A	AMP	3q23
BAD	N/A	AMP	11q13.1
BBS1	N/A	AMP	11q13.2
MYRF	N/A	AMP	11q12.2
TMEM258	N/A	AMP	11q12.2
DAGLA	N/A	AMP	11q12.2
CCNG2	N/A	AMP	4q21.1
CD5	N/A	AMP	11q12.2
CD6	N/A	AMP	11q12.2
MS4A1	N/A	AMP	11q12.2
SCARB2	N/A	AMP	4q21.1
SEPTIN7	N/A	AMP	7p14.2
CDH10	N/A	AMP	5p14.2-p14.1
CDH12	N/A	AMP	5p14.3
CDH18	N/A	AMP	5p14.3
CDK5	N/A	DeepDel	7q36.1
CHKA	N/A	AMP	11q13.2
CHRM1	N/A	AMP	11q12.3
CCR6	N/A	DeepDel	6q27
COX8A	N/A	AMP	11q13.1
CPT1A	N/A	AMP	11q13.3
DGKB	N/A	DeepDel	7p21.2
DAZ1	N/A	DeepDel	Yq11.223
DDB1	N/A	AMP	11q12.2
DLG2	N/A	AMP	11q14.1
DNAH5	N/A	AMP	5p15.2
DPP6	N/A	DeepDel	7q36.2
EEF1G	N/A	AMP	11q12.3
MARK2	N/A	AMP	11q13.1
CTTN	N/A	AMP	11q13.3
ESRRA	N/A	AMP	11q13.1
FEN1	N/A	AMP	11q12.2
FKBP2	N/A	AMP	11q13.1
FTH1	N/A	AMP	11q12.3
GABRB3	N/A	AMP	15q12
GLG1	N/A	DeepDel	16q23.1
GPLD1	N/A	DeepDel	6p22.3
GPR31	N/A	DeepDel	6q27
GSTP1	N/A	AMP	11q13.2
HLA-DQB1	N/A	AMP	6p21.32
DNAJC4	N/A	AMP	11q13.1
IGHMBP2	N/A	AMP	11q13.3
CXCL10	N/A	AMP	4q21.1
ITPR1	N/A	DeepDel	3p26.1
KCNA10	N/A	DeepDel	1p13.3
KCNH2	N/A	DeepDel	7q36.1
KIF25	N/A	DeepDel	6q27
FADS1	N/A	AMP	11q12.2
FADS3	N/A	AMP	11q12.2
LMX1B	N/A	DeepDel	9q33.3
MDH1	N/A	AMP	2p15
MEOX2	N/A	DeepDel	7p21.2
SCGB2A2	N/A	AMP	11q12.3
MID1	N/A	DeepDel	Xp22.2
CXCL9	N/A	AMP	4q21.1
MRC1	N/A	DeepDel	10p12.33
MYO10	N/A	AMP	5p15.1
NDUFA4	N/A	DeepDel	7p21.3
NDUFV1	N/A	AMP	11q13.2
NDUFS8	N/A	AMP	11q13.2
NOS3	N/A	DeepDel	7q36.1
NRCAM	N/A	DeepDel	7q31.1
PBX3	N/A	DeepDel	9q33.3
PGA5	N/A	AMP	11q12.2
PLCB3	N/A	AMP	11q13.1
PLOD2	N/A	AMP	3q24
PLS1	N/A	AMP	3q23
PLSCR1	N/A	AMP	3q24
PMCHL1	N/A	AMP	5p14.3
PPEF2	N/A	AMP	4q21.1
PPP1CA	N/A	AMP	11q13.2
PRKY	N/A	DeepDel	Yp11.2
PRSS2	N/A	DeepDel	7q34
PSMD7	N/A	DeepDel	16q23.1
PTPRCAP	N/A	AMP	11q13.2
RAB3IL1	N/A	AMP	11q12.2-q12.3
RAD9A	N/A	AMP	11q13.2
PLAAT4	N/A	AMP	11q12.3
RASA2	N/A	AMP	3q23
RBM4	N/A	AMP	11q13.2
RBP1	N/A	AMP	3q23
RBP2	N/A	AMP	3q23
RFX1	N/A	DeepDel	19p13.12
ROM1	N/A	AMP	11q12.3
RPS4Y1	N/A	DeepDel	Yp11.2
CXCL11	N/A	AMP	4q21.1
SRSF7	N/A	AMP	2p22.1
SLC3A2	N/A	AMP	11q12.3
SLC6A3	N/A	AMP	5p15.33
SPTBN2	N/A	AMP	11q13.2
SRY	N/A	DeepDel	Yp11.2
STX5	N/A	AMP	11q12.3
TCP10	N/A	DeepDel	6q27
TFDP2	N/A	AMP	3q23
SEC62	N/A	AMP	3q26.2
TRIO	N/A	AMP	5p15.2
TRPC1	N/A	AMP	3q23
TSPY1	N/A	DeepDel	Yp11.2
SCGB1A1	N/A	AMP	11q12.3
UGT2B17	N/A	DeepDel	4q13.2
UTY	N/A	DeepDel	Yq11.221
VEGFB	N/A	AMP	11q13.1
VIPR2	N/A	DeepDel	7q36.3
BEST1	N/A	AMP	11q12.3
ZFY	N/A	DeepDel	Yp11.2
ZIC1	N/A	AMP	3q24
DAP3	N/A	AMP	1q22
ALDH5A1	N/A	DeepDel	6p22.3
PUDP	N/A	DeepDel	Xp22.31
KDM5D	N/A	DeepDel	Yq11.223
USP9Y	N/A	DeepDel	Yq11.221
SOX14	N/A	AMP	3q22.3
PPFIBP2	N/A	DeepDel	11p15.4
PPFIA1	N/A	AMP	11q13.3
BCAS1	N/A	DeepDel	20q13.2
BHLHE40	N/A	DeepDel	3p26.1
USO1	N/A	AMP	4q21.1
RNASET2	N/A	DeepDel	6q27
DDX3Y	N/A	DeepDel	Yq11.221
CTSF	N/A	AMP	11q13.2
FADD	N/A	AMP	11q13.3
STBD1	N/A	AMP	4q21.1
CDKL2	N/A	AMP	4q21.1
AIP	N/A	AMP	11q13.2
PIAS2	N/A	DeepDel	18q21.1
SYT7	N/A	AMP	11q12.2
EIF1AY	N/A	DeepDel	Yq11.223
TMSB4Y	N/A	DeepDel	Yq11.221
MTA2	N/A	AMP	11q12.3
COPB2	N/A	AMP	3q23
SNORD29	N/A	AMP	11q12.3
SNORD31	N/A	AMP	11q12.3
SNORD30	N/A	AMP	11q12.3
SNORD28	N/A	AMP	11q12.3
SNORD27	N/A	AMP	11q12.3
SNORD26	N/A	AMP	11q12.3
SNORD25	N/A	AMP	11q12.3
SNORD22	N/A	AMP	11q12.3
ASIC3	N/A	DeepDel	7q36.1
TRIP12	N/A	DeepDel	2q36.3
SLC22A6	N/A	AMP	11q12.3
SLC22A8	N/A	AMP	11q12.3
NRXN2	N/A	AMP	11q13.1
FADS2	N/A	AMP	11q12.2
CHST2	N/A	AMP	3q24
PITPNM1	N/A	AMP	11q13.2
RNF7	N/A	AMP	3q23
TESMIN	N/A	AMP	11q13.3
PHF14	N/A	DeepDel	7p21.3
SEMA3E	N/A	DeepDel	7q21.11
HDAC9	N/A	DeepDel	7p21.1
ELMO1	N/A	AMP	7p14.2-p14.1
KIAA0319	N/A	DeepDel	6p22.3
G3BP2	N/A	AMP	4q21.1
CCS	N/A	AMP	11q13.2
RCE1	N/A	AMP	11q13.2
PDCD6	N/A	AMP	5p15.33
DPP3	N/A	AMP	11q13.2
ARL4A	N/A	DeepDel	7p21.3
CDK2AP2	N/A	AMP	11q13.2
TCIRG1	N/A	AMP	11q13.2
RTN3	N/A	AMP	11q13.1
BASP1	N/A	AMP	5p15.1
RBM14	N/A	AMP	11q13.2
NXF1	N/A	AMP	11q12.3
AGR2	N/A	DeepDel	7p21.1
CXCL13	N/A	AMP	4q21.1
TAF6L	N/A	AMP	11q12.3
SCGB1D2	N/A	AMP	11q12.3
SLC12A7	N/A	AMP	5p15.33
STIP1	N/A	AMP	11q13.1
CCNI	N/A	AMP	4q21.1
PLAAT3	N/A	AMP	11q12.3-q13.1
ABCB8	N/A	DeepDel	7q36.1
PTGDR2	N/A	AMP	11q12.2
MRAS	N/A	AMP	3q22.3
NLGN4Y	N/A	DeepDel	Yq11.221
ZP1	N/A	AMP	11q12.2
SHANK2	N/A	AMP	11q13.3-q13.4
KDM2A	N/A	AMP	11q13.2
GOLGA8A	N/A	DeepDel	15q14
ZBTB43	N/A	DeepDel	9q33.3
SNX13	N/A	DeepDel	7p21.1
EFR3A	N/A	DeepDel	8q24.22
FBXL7	N/A	AMP	5p15.1
ARHGEF9	N/A	AMP	Xq11.1
U2SURP	N/A	AMP	3q23
KIAA0895	N/A	AMP	7p14.2
CLCF1	N/A	AMP	11q13.2
SNHG1	N/A	AMP	11q12.3
FLRT1	N/A	AMP	11q13.1
PRDX5	N/A	AMP	11q13.1
ARMC8	N/A	AMP	3q22.3
CATSPERZ	N/A	AMP	11q13.1
RCHY1	N/A	AMP	4q21.1
ATL3	N/A	AMP	11q13.1
SOSTDC1	N/A	DeepDel	7p21.2
TKFC	N/A	AMP	11q12.2
MYRF-AS1	N/A	AMP	11q12.2
LINC02249	N/A	AMP	15q13.2
B3GAT3	N/A	AMP	11q12.3
LINC01558	N/A	DeepDel	6q27
PPP1R14B	N/A	AMP	11q13.1
PCOLCE2	N/A	AMP	3q23
MYEOV	N/A	AMP	11q13.3
OR4F4	N/A	AMP	15q26.3
GPR160	N/A	AMP	3q26.2
TSPAN13	N/A	DeepDel	7p21.1
NAAA	N/A	AMP	4q21.1
GOLIM4	N/A	AMP	3q26.2
PRPF19	N/A	AMP	11q12.2
TMEM176B	N/A	DeepDel	7q36.1
BZW2	N/A	DeepDel	7p21.1
MACROD1	N/A	AMP	11q13.1
ST8SIA5	N/A	DeepDel	18q21.1
NME7	N/A	DeepDel	1q24.2
RHOD	N/A	AMP	11q13.2
KCNIP1	N/A	DeepDel	5q35.1
KCNK4	N/A	AMP	11q13.1
GAL	N/A	AMP	11q13.2
KMT5B	N/A	AMP	11q13.2
IER3IP1	N/A	DeepDel	18q21.1
A4GNT	N/A	AMP	3q22.3
DBR1	N/A	AMP	3q22.3
CLDN18	N/A	AMP	3q22.3
ELOA2	N/A	DeepDel	18q21.1
TMEM216	N/A	AMP	11q12.2
SLC15A3	N/A	AMP	11q12.2
SLC25A37	N/A	AMP	8p21.2
ARL17A	N/A	DeepDel	17q21.31
MS4A4A	N/A	AMP	11q12.2
SFMBT1	N/A	DeepDel	3p21.1
CABP2	N/A	AMP	11q13.2
TRMT112	N/A	AMP	11q13.1
TMEM138	N/A	AMP	11q12.2
WWOX	N/A	DeepDel	16q23.1-q23.2
NUP54	N/A	AMP	4q21.1
C11ORF24	N/A	AMP	11q13.2
UNC93A	N/A	DeepDel	6q27
ANLN	N/A	AMP	7p14.2
RETREG1	N/A	AMP	5p15.1
XRN1	N/A	AMP	3q23
OTULINL	N/A	AMP	5p15.2
EPB41L4B	N/A	DeepDel	9q31.3
WDR74	N/A	AMP	11q12.3
TMEM106B	N/A	DeepDel	7p21.3
MS4A12	N/A	AMP	11q12.2
EXD3	N/A	DeepDel	9q34.3
SSH3	N/A	AMP	11q13.2
TMEM132A	N/A	AMP	11q12.2
PLAAT2	N/A	AMP	11q12.3
VPS37C	N/A	AMP	11q12.2
ANO1	N/A	AMP	11q13.3
WDR60	N/A	DeepDel	7q36.3
SDAD1	N/A	AMP	4q21.1
FAIM	N/A	AMP	3q22.3
SLC25A36	N/A	AMP	3q23
CCDC87	N/A	AMP	11q13.2
PPP6R3	N/A	AMP	11q13.2
TMEM176A	N/A	DeepDel	7q36.1
OTUB1	N/A	AMP	11q13.1
DOCK10	N/A	AMP	2q36.2
SEPTIN11	N/A	AMP	4q21.1
SLC22A11	N/A	AMP	11q13.1
MYNN	N/A	AMP	3q26.2
DNAH7	N/A	DeepDel	2q32.3
ANKH	N/A	AMP	5p15.2
FMN2	N/A	AMP	1q43
GPR137	N/A	AMP	11q13.1
ANKS1B	N/A	DeepDel	12q23.1
MRPS22	N/A	AMP	3q23
PRDM9	N/A	AMP	5p14.2
CABP4	N/A	AMP	11q13.2
ANKMY2	N/A	DeepDel	7p21.1
PLSCR2	N/A	AMP	3q24
DAZ2	N/A	DeepDel	Yq11.223
PLSCR4	N/A	AMP	3q24
CORO1B	N/A	AMP	11q13.2
ADAMTSL3	N/A	DeepDel	15q25.2
ATP10A	N/A	AMP	15q12
AHRR	N/A	AMP	5p15.33
CARNS1	N/A	AMP	11q13.2
SHROOM3	N/A	AMP	4q21.1
POLD4	N/A	AMP	11q13.2
MS4A7	N/A	AMP	11q12.2
EXOC4	N/A	DeepDel	7q33
BPESC1	N/A	AMP	3q23
CLSTN2	N/A	AMP	3q23
MS4A5	N/A	AMP	11q12.2
CSMD1	N/A	DeepDel	8p23.2
TSPY2	N/A	DeepDel	Yp11.2
RBMY3AP	N/A	DeepDel	Yp11.2
TTTY15	N/A	DeepDel	Yq11.221
TUT1	N/A	AMP	11q12.3
WNK1	N/A	DeepDel	12p13.33
BRD9	N/A	AMP	5p15.33
C11ORF95	N/A	AMP	11q13.1
LRFN4	N/A	AMP	11q13.2
AHNAK	N/A	AMP	11q12.3
TMEM223	N/A	AMP	11q12.3
ELOVL6	N/A	DeepDel	4q25
TMEM109	N/A	AMP	11q12.2
CCDC86	N/A	AMP	11q12.2
OR4K5	N/A	AMP	14q11.2
OR11H2	N/A	AMP	14q11.2
OR4F5	N/A	DeepDel	1p36.33
OR4K1	N/A	AMP	14q11.2
MCPH1	N/A	DeepDel	8p23.1
C11ORF80	N/A	AMP	11q13.2
LRRC31	N/A	AMP	3q26.2
NAA40	N/A	AMP	11q13.1
ZDHHC11	N/A	AMP	5p15.33
CPSF7	N/A	AMP	11q12.2
THSD4	N/A	DeepDel	15q23
LPCAT1	N/A	AMP	5p15.33
FRMD1	N/A	DeepDel	6q27
PHC3	N/A	AMP	3q26.2
FAM106A	N/A	DeepDel	17p11.2
ASRGL1	N/A	AMP	11q12.3
TMEM134	N/A	AMP	11q13.2
CEP70	N/A	AMP	3q22.3
EEPD1	N/A	AMP	7p14.2
CLPTM1L	N/A	AMP	5p15.33
UNC93B1	N/A	AMP	11q13.2
PCDH11Y	N/A	DeepDel	Yp11.2
KATNAL2	N/A	DeepDel	18q21.1
MS4A8	N/A	AMP	11q12.2
FERMT3	N/A	AMP	11q13.1
TRPT1	N/A	AMP	11q13.1
RBM4B	N/A	AMP	11q13.2
ESYT3	N/A	AMP	3q22.3
TTTY5	N/A	DeepDel	Yq11.223
TTTY11	N/A	DeepDel	Yp11.2
TTTY12	N/A	DeepDel	Yp11.2
TTTY13	N/A	DeepDel	Yq11.223
TTTY14	N/A	DeepDel	Yq11.222
TTLL2	N/A	DeepDel	6q27
LRMDA	N/A	DeepDel	10q22.2-q22.3
IMMP2L	N/A	AMP	7q31.1
FAM172A	N/A	DeepDel	5q15
HDHD2	N/A	DeepDel	18q21.1
ZIC4	N/A	AMP	3q24
NUDT22	N/A	AMP	11q13.1
ACTRT3	N/A	AMP	3q26.2
COL25A1	N/A	AMP	4q25
MS4A14	N/A	AMP	11q12.2
LGALS12	N/A	AMP	11q12.3
NKD2	N/A	AMP	5p15.33
CFAP74	N/A	DeepDel	1p36.33
SCIN	N/A	DeepDel	7p21.3
CHRFAM7A	N/A	AMP	15q13.2
ARHGAP11B	N/A	AMP	15q13.2
MVB12B	N/A	DeepDel	9q33.3
OTULIN	N/A	AMP	5p15.2
ZNF622	N/A	AMP	5p15.1
MLIP	N/A	DeepDel	6p12.1
TGIF2LY	N/A	DeepDel	Yp11.2
TBL1Y	N/A	DeepDel	Yp11.2
SYT12	N/A	AMP	11q13.2
ACY3	N/A	AMP	11q13.2
CAPN13	N/A	DeepDel	2p23.1
SPSB4	N/A	AMP	3q23
PXYLP1	N/A	AMP	3q23
EGFEM1P	N/A	AMP	3q26.2
FOXP2	N/A	DeepDel	7q31.1
RPLP0P2	N/A	AMP	11q12.2
SLC22A9	N/A	AMP	11q12.3
GALNT13	N/A	DeepDel	2q23.3-q24.1
SLC22A12	N/A	AMP	11q13.1
MRGPRD	N/A	AMP	11q13.3
MRGPRF	N/A	AMP	11q13.3
PLAAT5	N/A	AMP	11q12.3
AGBL1	N/A	DeepDel	15q25.3
TSHZ2	N/A	DeepDel	20q13.2
GALM	N/A	AMP	2p22.1
GRK7	N/A	AMP	3q23
CCDC127	N/A	AMP	5p15.33
RPS4Y2	N/A	DeepDel	Yq11.223
PISRT1	N/A	AMP	3q23
MACROD2	N/A	DeepDel	20p12.1
EIF5AL1	N/A	DeepDel	10q22.3
SPINDOC	N/A	AMP	11q13.1
MIPOL1	N/A	AMP	14q13.3-q21.1
ERVV-1	N/A	AMP	19q13.41
LRRC34	N/A	AMP	3q26.2
MB21D2	N/A	AMP	3q29
THAP6	N/A	AMP	4q21.1
ODAPH	N/A	AMP	4q21.1
PLEKHG4B	N/A	AMP	5p15.33
PRSS3P2	N/A	DeepDel	7q34
AGR3	N/A	DeepDel	7p21.1
RBMY2EP	N/A	DeepDel	Yq11.223
RBMY2FP	N/A	DeepDel	Yq11.223
DGKH	N/A	DeepDel	13q14.11
DZIP1L	N/A	AMP	3q22.3
STT3B	N/A	DeepDel	3p23
FAM153B	N/A	DeepDel	5q35.2
DIPK2A	N/A	AMP	3q24
MRPL21	N/A	AMP	11q13.3
TPCN2	N/A	AMP	11q13.3
MS4A15	N/A	AMP	11q12.2
VWCE	N/A	AMP	11q12.2
CYB561A3	N/A	AMP	11q12.2
PPP1R32	N/A	AMP	11q12.2
LTO1	N/A	AMP	11q13.3
DOK6	N/A	DeepDel	18q22.2
USP32P2	N/A	DeepDel	17p11.2
VWDE	N/A	DeepDel	7p21.3
PRPS1L1	N/A	DeepDel	7p21.1
THSD7A	N/A	DeepDel	7p21.3
MS4A6E	N/A	AMP	11q12.2
DEFB109A	N/A	DeepDel	8p23.1
TTTY10	N/A	DeepDel	Yq11.223
TXLNGY	N/A	DeepDel	Yq11.222-q11.223
FAM197Y2	N/A	DeepDel	Yp11.2
TTTY16	N/A	DeepDel	Yp11.2
TTTY18	N/A	DeepDel	Yp11.2
TTTY20	N/A	DeepDel	Yp11.2
TTTY19	N/A	DeepDel	Yp11.2
TTTY22	N/A	DeepDel	Yp11.2
ZBTB38	N/A	AMP	3q23
CADM2	N/A	AMP	3p12.1
ZDHHC24	N/A	AMP	11q13.2
C11ORF86	N/A	AMP	11q13.2
NUDT8	N/A	AMP	11q13.2
COL6A5	N/A	DeepDel	3q22.1
GK5	N/A	AMP	3q23
EML3	N/A	AMP	11q12.3
OR51B5	N/A	DeepDel	11p15.4
OR4C13	N/A	AMP	11p11.12
OR4C12	N/A	AMP	11p11.12
LINC00301	N/A	AMP	11q12.2
CCDC88B	N/A	AMP	11q13.1
SLC22A24	N/A	AMP	11q12.3
RCOR2	N/A	AMP	11q13.1
HCCAT5	N/A	DeepDel	16q22.3
LOC283922	N/A	DeepDel	16q23.1
CCDC144B	N/A	DeepDel	17p11.2
SLC9A9	N/A	AMP	3q24
FAM153A	N/A	DeepDel	5q35.3
BASP1-AS1	N/A	AMP	5p15.1
ATG9B	N/A	DeepDel	7q36.1
BCORP1	N/A	DeepDel	Yq11.222
RBMY1A3P	N/A	DeepDel	Yp11.2
TRIM42	N/A	AMP	3q23
ANKRD13D	N/A	AMP	11q13.2
GADL1	N/A	DeepDel	3p24.1-p23
CCDC158	N/A	AMP	4q21.1
SLC6A19	N/A	AMP	5p15.33
LINC02239	N/A	AMP	5p14.1
MS4A10	N/A	AMP	11q12.2
NCKAP5	N/A	DeepDel	2q21.2
LRRIQ4	N/A	AMP	3q26.2
SAMD7	N/A	AMP	3q26.2
PAQR9	N/A	AMP	3q23
SOWAHB	N/A	AMP	4q21.1
NME9	N/A	AMP	3q22.3
TBX10	N/A	AMP	11q13.2
SLC6A18	N/A	AMP	5p15.33
NMNAT3	N/A	AMP	3q23
GYG2P1	N/A	DeepDel	Yq11.221
LCE3B	N/A	DeepDel	1q21.3
LCE3C	N/A	DeepDel	1q21.3
TMEM179B	N/A	AMP	11q12.3
TBC1D10C	N/A	AMP	11q13.2
SLC22A25	N/A	AMP	11q12.3
SLC22A10	N/A	AMP	11q12.3
PRR23B	N/A	AMP	3q23
PRR23C	N/A	AMP	3q23
PLSCR5	N/A	AMP	3q24
LRRC14B	N/A	AMP	5p15.33
SPATA31A6	N/A	DeepDel	9p11.2
LRRC10B	N/A	AMP	11q12.2
GPR152	N/A	AMP	11q13.2
DOC2GP	N/A	AMP	11q13.2
OR4N2	N/A	AMP	14q11.2
OR4K2	N/A	AMP	14q11.2
LOC390705	N/A	DeepDel	16p11.2
AGMO	N/A	DeepDel	7p21.2
HERC2P2	N/A	AMP	15q11.2
FOXL2NB	N/A	AMP	3q22.3
CCSER1	N/A	DeepDel	4q22.1
LINC02111	N/A	AMP	5p15.1
TCP10L2	N/A	DeepDel	6q27
SCGB1D4	N/A	AMP	11q12.3
LINC01194	N/A	DeepDel	5p15.2
POTEG	N/A	AMP	14q11.2
GOLGA8B	N/A	DeepDel	15q14
LINC02483	N/A	AMP	4q21.1
MARCH11	N/A	AMP	5p15.1
LOC441601	N/A	AMP	11p11.12
OR4Q3	N/A	AMP	14q11.2
OR4M1	N/A	AMP	14q11.2
GALNTL6	N/A	DeepDel	4q34.1
CLEC18B	N/A	DeepDel	16q23.1
MS4A13	N/A	AMP	11q12.2
NRON	N/A	DeepDel	9q33.3|9
POTEM	N/A	AMP	14q11.2
PGA3	N/A	AMP	11q12.2
PGA4	N/A	AMP	11q12.2
ALG1L2	N/A	DeepDel	3q22.1
FAM86C2P	N/A	AMP	11q13.2
FAM138A	N/A	DeepDel	1p36.33
TPTE2P1	N/A	DeepDel	13q12.13
LOC646762	N/A	DeepDel	7p14.3
LOC646813	N/A	AMP	11p11.12
LOC649352	N/A	DeepDel	8p23.1
AFDN-DT	N/A	DeepDel	6q27
LGALS9C	N/A	DeepDel	17p11.2
FAM86DP	N/A	DeepDel	3p12.3
TSPY3	N/A	DeepDel	Yp11.2
FAM155A	N/A	DeepDel	13q33.3
TSPY4	N/A	DeepDel	Yp11.2
TSPY8	N/A	DeepDel	Yp11.2
GUSBP1	N/A	AMP	5p14.3
CNTNAP3B	N/A	DeepDel	9p11.2
NSFP1	N/A	DeepDel	17q21.31
PRR23A	N/A	AMP	3q23
CRPPA	N/A	DeepDel	7p21.2
SIGLEC14	N/A	DeepDel	19q13.41
HGC6.3	N/A	DeepDel	6q27
LOC100128164	N/A	AMP	3q26.2
LINC02346	N/A	AMP	15q12
MSTO2P	N/A	AMP	1q22
FAM47E	N/A	AMP	4q21.1
LOC100130744	N/A	AMP	5p15.2
LOC100130987	N/A	AMP	11q13.2
XGY2	N/A	DeepDel	Yp11.2
FAM66A	N/A	DeepDel	8p23.1
ERVV-2	N/A	AMP	19q13.41
LOC100288637	N/A	AMP	15q13.2
FAM197Y5	N/A	DeepDel	Yp11.2
LOC100289361	N/A	AMP	3q23
LINC00184	N/A	DeepDel	1q42.3
LRRC72	N/A	DeepDel	7p21.1
LOC100506688	N/A	AMP	5p15.33
LOC100507389	N/A	AMP	3q23
RBM14-RBM4	N/A	AMP	11q13.2
FAM47E-STBD1	N/A	AMP	4q21.1
LINC00278	N/A	DeepDel	Yp11.2
NLGN4Y-AS1	N/A	DeepDel	Yq11.221
SHANK2-AS1	N/A	AMP	11q13.4
AOAH-IT1	N/A	AMP	7p14.2
SLC9A9-AS1	N/A	AMP	3q24

## Sheet: CNA UMUC3
Gene	Gene panel	CNA	Cytoband
CDKN2A	N/A	DeepDel	9p21.3
PTEN	N/A	DeepDel	10q23.31
KDM6A	N/A	DeepDel	Xp11.3
MYC	N/A	AMP	8q24.21
CDKN2B	N/A	DeepDel	9p21.3
DDX3X	N/A	DeepDel	Xp11.4
MAP3K1	N/A	DeepDel	5q11.2
MTAP	N/A	DeepDel	9p21.3
PIK3R1	N/A	DeepDel	5q13.1
RBM10	N/A	DeepDel	Xp11.3
KDM5C	N/A	DeepDel	Xp11.22
TET2	N/A	DeepDel	4q24
BCOR	N/A	DeepDel	Xp11.4
DUSP22	N/A	DeepDel	6p25.3
ARAF	N/A	DeepDel	Xp11.3
LRP1B	N/A	DeepDel	2q22.1-q22.2
ELK4	N/A	DeepDel	1q32.1
EPHA5	N/A	DeepDel	4q13.1-q13.2
ETV5	N/A	AMP	3q27.2
FHIT	N/A	DeepDel	3p14.2
GATA1	N/A	DeepDel	Xp11.23
GATA6	N/A	DeepDel	18q11.2
IL6ST	N/A	DeepDel	5q11.2
IL10	N/A	DeepDel	1q32.1
MDM4	N/A	DeepDel	1q32.1
NF1	N/A	AMP	17q11.2
NONO	N/A	AMP	Xq13.1
SSX1	N/A	DeepDel	Xp11.23
SS18	N/A	DeepDel	18q11.2
TAF1	N/A	AMP	Xq13.1
TFE3	N/A	DeepDel	Xp11.23
TLE3	N/A	DeepDel	15q23
TLL2	N/A	DeepDel	10q24.1
WAS	N/A	DeepDel	Xp11.23
ZNF24	N/A	DeepDel	18q12.2
SMC1A	N/A	DeepDel	Xp11.22
ZMYM3	N/A	AMP	Xq13.1
MAGED1	N/A	DeepDel	Xp11.22
IKBKE	N/A	DeepDel	1q32.1
PTPRT	N/A	AMP	20q12-q13.11
ZNF521	N/A	DeepDel	18q11.2
ZBTB20	N/A	AMP	3q13.31
DKK2	N/A	DeepDel	4q25
DDX4	N/A	DeepDel	5q11.2
SETD5	N/A	DeepDel	3p25.3
YY1AP1	N/A	AMP	1q22
ELP2	N/A	DeepDel	18q12.2
PAG1	N/A	DeepDel	8q21.13
PAK5	N/A	AMP	20p12.2
RPTOR	N/A	AMP	17q25.3
MIB1	N/A	DeepDel	18q11.2
SLC45A3	N/A	DeepDel	1q32.1
CCNB3	N/A	DeepDel	Xp11.22
NEGR1	N/A	DeepDel	1p31.1
KSR2	N/A	DeepDel	12q24.22-q24.23
ADCY2	N/A	DeepDel	5p15.31
ADCY8	N/A	DeepDel	8q24.22
ADRA1D	N/A	AMP	20p13
JAG1	N/A	AMP	20p12.2
ALAS2	N/A	DeepDel	Xp11.21
AMBN	N/A	DeepDel	4q13.3
AMELY	N/A	DeepDel	Yp11.2
BIN1	N/A	AMP	2q14.3
APBA2	N/A	DeepDel	15q13.1
APOD	N/A	DeepDel	3q29
AQP4	N/A	DeepDel	18q11.2
TRIM23	N/A	DeepDel	5q12.3
AVP	N/A	AMP	20p13
AVPR1B	N/A	DeepDel	1q32.1
ADGRB3	N/A	DeepDel	6q12-q13
BMP2	N/A	AMP	20p12.3
BUB1	N/A	AMP	2q13
C4BPA	N/A	DeepDel	1q32.2
C4BPB	N/A	DeepDel	1q32.1
CACNA1F	N/A	DeepDel	Xp11.23
CAV3	N/A	DeepDel	3p25.3
CCNB1	N/A	DeepDel	5q13.2
CD34	N/A	DeepDel	1q32.2
CDC25B	N/A	AMP	20p13
CDH2	N/A	DeepDel	18q12.1
CDH13	N/A	DeepDel	16q23.3
CDK7	N/A	DeepDel	5q13.2
CENPB	N/A	AMP	20p13
CENPC	N/A	DeepDel	4q13.2
AKR1C4	N/A	DeepDel	10p15.1
CHGB	N/A	AMP	20p12.3
CHRNA7	N/A	DeepDel	15q13.3
ERCC8	N/A	DeepDel	5q12.1
CLCN5	N/A	DeepDel	Xp11.23
CPT1A	N/A	AMP	11q13.3
CR1	N/A	DeepDel	1q32.2
CR1L	N/A	DeepDel	1q32.2
CR2	N/A	DeepDel	1q32.2
CSN1S1	N/A	DeepDel	4q13.3
CSN2	N/A	DeepDel	4q13.3
CSN3	N/A	DeepDel	4q13.3
CSNK2A1	N/A	AMP	20p13
CTSE	N/A	DeepDel	1q32.1
CYBB	N/A	DeepDel	Xp21.1-p11.4
CD55	N/A	DeepDel	1q32.2
DAZ1	N/A	DeepDel	Yq11.223
DCK	N/A	DeepDel	4q13.3
DIAPH2	N/A	AMP	Xq21.33
DLG2	N/A	AMP	11q14.1
DSC1	N/A	DeepDel	18q12.1
DSC2	N/A	DeepDel	18q12.1
DSC3	N/A	DeepDel	18q12.1
DSG1	N/A	DeepDel	18q12.1
DSG2	N/A	DeepDel	18q12.1
DSG3	N/A	DeepDel	18q12.1
DTNA	N/A	DeepDel	18q12.1
EIF2D	N/A	DeepDel	1q32.1
ELK1	N/A	DeepDel	Xp11.23
ETFA	N/A	DeepDel	15q24.2-q24.3
ACSL4	N/A	DeepDel	Xq23
FGD1	N/A	DeepDel	Xp11.22
FGF1	N/A	AMP	5q31.3
FKBP1A	N/A	AMP	20p13
GAGE1	N/A	DeepDel	Xp11.23
GABRA5	N/A	DeepDel	15q12
GABRB3	N/A	DeepDel	15q12
GABRG3	N/A	DeepDel	15q12
GAGE2C	N/A	DeepDel	Xp11.23
GAGE4	N/A	DeepDel	Xp11.4-p11.2
GAGE5	N/A	DeepDel	Xp11.4-p11.2
GAGE6	N/A	DeepDel	Xp11.4-p11.2
GAGE7	N/A	DeepDel	Xp11.4-p11.2
GALNT1	N/A	DeepDel	18q12.2
GBP3	N/A	DeepDel	1p22.2
GJB1	N/A	AMP	Xq13.1
GNRH2	N/A	AMP	20p13
GNRHR	N/A	DeepDel	4q13.2
CXCR3	N/A	AMP	Xq13.1
GPR34	N/A	DeepDel	Xp11.4
GRID2	N/A	DeepDel	4q22.1-q22.2
GRM5	N/A	DeepDel	11q14.2-q14.3
GRM7	N/A	DeepDel	3p26.1
GRSF1	N/A	DeepDel	4q13.3
GSTT1	N/A	AMP	22q11.23
GUCY2F	N/A	DeepDel	Xq22.3-q23
GZMA	N/A	DeepDel	5q11.2
GZMK	N/A	DeepDel	5q11.2
HSD17B10	N/A	DeepDel	Xp11.22
CFH	N/A	AMP	1q31.3
CFHR1	N/A	AMP	1q31.3
HLA-DRB1	N/A	AMP	6p21.32
HLA-DRB5	N/A	AMP	6p21.32
HLA-DRB6	N/A	AMP	6p21.32
ERAS	N/A	DeepDel	Xp11.23
HSD11B1	N/A	DeepDel	1q32.2
HTN1	N/A	DeepDel	4q13.3
HTN3	N/A	DeepDel	4q13.3
HTR1A	N/A	DeepDel	5q12.3
IDH3B	N/A	AMP	20p13
JCHAIN	N/A	DeepDel	4q13.3
IPW	N/A	DeepDel	15q11.2
IRF6	N/A	DeepDel	1q32.2
ISL1	N/A	DeepDel	5q11.1
ITGA1	N/A	DeepDel	5q11.2
ITGA2	N/A	DeepDel	5q11.2
ITPA	N/A	AMP	20p13
ITPR1	N/A	DeepDel	3p26.1
KCND1	N/A	DeepDel	Xp11.23
KIF2A	N/A	DeepDel	5q12.1
KLRC2	N/A	DeepDel	12p13.2
LAMA3	N/A	DeepDel	18q11.2
LAMB3	N/A	DeepDel	1q32.2
PRICKLE3	N/A	DeepDel	Xp11.23
CD180	N/A	DeepDel	5q12.3
MAOA	N/A	DeepDel	Xp11.3
MAOB	N/A	DeepDel	Xp11.3
CD46	N/A	DeepDel	1q32.2
MEP1B	N/A	DeepDel	18q12.1
MOCS2	N/A	DeepDel	5q11.2
CITED1	N/A	AMP	Xq13.1
MUC7	N/A	DeepDel	4q13.3
NDP	N/A	DeepDel	Xp11.3
NDUFS4	N/A	DeepDel	5q11.2
NPC1	N/A	DeepDel	18q11.2
NSF	N/A	AMP	17q21.31
TBC1D25	N/A	DeepDel	Xp11.23
OCA2	N/A	DeepDel	15q12-q13.1
OGG1	N/A	DeepDel	3p25.3
OTC	N/A	DeepDel	Xp11.4
OXT	N/A	AMP	20p13
OXTR	N/A	DeepDel	3p25.3
PCNA	N/A	AMP	20p12.3
CDK16	N/A	DeepDel	Xp11.3
CDK18	N/A	DeepDel	1q32.1
PDE4D	N/A	DeepDel	5q11.2-q12.1
PDYN	N/A	AMP	20p13
CFP	N/A	DeepDel	Xp11.23
PFKFB1	N/A	DeepDel	Xp11.21
PFKFB2	N/A	DeepDel	1q32.1
PHKA1	N/A	AMP	Xq13.1
PIGR	N/A	DeepDel	1q32.1
PIN4	N/A	AMP	Xq13.1
PKD2	N/A	DeepDel	4q22.1
PLCB4	N/A	AMP	20p12.3-p12.2
PLP2	N/A	DeepDel	Xp11.23
PLXNA2	N/A	DeepDel	1q32.2
POU5F1B	N/A	AMP	8q24.21
PRKCE	N/A	DeepDel	2p21
PRKY	N/A	DeepDel	Yp11.2
PRNP	N/A	AMP	20p13
PRRG1	N/A	DeepDel	Xp21.1
PSG4	N/A	DeepDel	19q13.31
PSG9	N/A	DeepDel	19q13.31
PTPRA	N/A	AMP	20p13
PVT1	N/A	AMP	8q24.21
RAD17	N/A	DeepDel	5q13.2
RBBP5	N/A	DeepDel	1q32.1
RBBP7	N/A	AMP	Xp22.2
RBBP8	N/A	DeepDel	18q11.2
RBM3	N/A	DeepDel	Xp11.23
ROCK1	N/A	DeepDel	18q11.1
RP2	N/A	DeepDel	Xp11.3
RPGR	N/A	DeepDel	Xp11.4
RPS4X	N/A	AMP	Xq13.1
RPS4Y1	N/A	DeepDel	Yp11.2
SETMAR	N/A	DeepDel	3p26.1
SIGLEC1	N/A	AMP	20p13
SNAP25	N/A	AMP	20p12.2
SNCA	N/A	DeepDel	4q22.1
SNRPB	N/A	AMP	20p13
SNRPD1	N/A	DeepDel	18q11.2
SNRPN	N/A	DeepDel	15q11.2
SORD	N/A	AMP	15q21.1
SOX12	N/A	AMP	20p13
SRY	N/A	DeepDel	Yp11.2
SSX5	N/A	DeepDel	Xp11.23
STATH	N/A	DeepDel	4q13.3
SULT1E1	N/A	DeepDel	4q13.3
STK10	N/A	AMP	5q35.1
SUV39H1	N/A	DeepDel	Xp11.23
SYN1	N/A	DeepDel	Xp11.3-p11.23
SYP	N/A	DeepDel	Xp11.23
TACR3	N/A	DeepDel	4q24
TAF4B	N/A	DeepDel	18q11.2
TAF9	N/A	DeepDel	5q13.2
CNTN2	N/A	DeepDel	1q32.1
TCF15	N/A	AMP	20p13
DYNLT3	N/A	DeepDel	Xp11.4
TDGF1P3	N/A	DeepDel	Xq23
TGM3	N/A	AMP	20p13
TIMP1	N/A	DeepDel	Xp11.3
TSPAN7	N/A	DeepDel	Xp11.4
TRO	N/A	DeepDel	Xp11.21
TSPY1	N/A	DeepDel	Yp11.2
TTR	N/A	DeepDel	18q12.1
TUBA3C	N/A	DeepDel	13q12.11
TYRO3P	N/A	DeepDel	15q24.2
UBA1	N/A	DeepDel	Xp11.3
UBE3A	N/A	DeepDel	15q11.2
SLC35A2	N/A	DeepDel	Xp11.23
UGT2B4	N/A	DeepDel	4q13.3
UGT2B7	N/A	DeepDel	4q13.2
UGT2B15	N/A	DeepDel	4q13.2
UGT2B17	N/A	DeepDel	4q13.2
UTY	N/A	DeepDel	Yq11.221
XK	N/A	DeepDel	Xp21.1
ZFY	N/A	DeepDel	Yp11.2
ZNF182	N/A	DeepDel	Xp11.23
ZNF41	N/A	DeepDel	Xp11.3
ZNF157	N/A	DeepDel	Xp11.3
ZXDA	N/A	DeepDel	Xp11.21
DAP3	N/A	AMP	1q22
BRPF1	N/A	DeepDel	3p25.3
PWAR5	N/A	DeepDel	15q11.2
MKKS	N/A	AMP	20p12.2
USP11	N/A	DeepDel	Xp11.3
USP9X	N/A	DeepDel	Xp11.4
KDM5D	N/A	DeepDel	Yq11.223
USP9Y	N/A	DeepDel	Yq11.221
SRPX	N/A	DeepDel	Xp11.4
UXT	N/A	DeepDel	Xp11.23
DYRK3	N/A	DeepDel	1q32.1
ATRN	N/A	AMP	20p13
OGT	N/A	AMP	Xq13.1
CHST1	N/A	AMP	11p11.2
CAMK1	N/A	DeepDel	3p25.3
INE1	N/A	DeepDel	Xp11.3
BHLHE40	N/A	DeepDel	3p26.1
CASK	N/A	DeepDel	Xp11.4
PLPP1	N/A	DeepDel	5q11.2
DDX3Y	N/A	DeepDel	Yq11.221
SLC4A4	N/A	AMP	4q13.3
PAGE1	N/A	DeepDel	Xp11.23
NOL4	N/A	DeepDel	18q12.1
ADAM6	N/A	AMP	14q32.33
CDS2	N/A	AMP	20p12.3
RIOK3	N/A	DeepDel	18q11.2
AKAP4	N/A	DeepDel	Xp11.22
HERC3	N/A	DeepDel	4q22.1
HERC2	N/A	DeepDel	15q13.1
SNURF	N/A	DeepDel	15q11.2
RAB29	N/A	DeepDel	1q32.1
HSPB3	N/A	DeepDel	5q11.2
PAPSS2	N/A	DeepDel	10q23.2-q23.31
EIF1AY	N/A	DeepDel	Yq11.223
TMSB4Y	N/A	DeepDel	Yq11.221
RGN	N/A	DeepDel	Xp11.3
BMP15	N/A	DeepDel	Xp11.22
FCMR	N/A	DeepDel	1q32.1
AIMP1	N/A	DeepDel	4q24
MAPKAPK2	N/A	DeepDel	1q32.1
MED14	N/A	DeepDel	Xp11.4
B4GALT6	N/A	DeepDel	18q12.1
TCEAL1	N/A	AMP	Xq22.2
TMPRSS11D	N/A	DeepDel	4q13.2
ABCG2	N/A	DeepDel	4q22.1
PSMF1	N/A	AMP	20p13
PAGE4	N/A	DeepDel	Xp11.23
TESMIN	N/A	AMP	11q13.3
MORF4L2	N/A	AMP	Xq22.2
EDEM1	N/A	DeepDel	3p26.1
GPRIN2	N/A	DeepDel	10q11.22
GPRASP1	N/A	AMP	Xq22.1
SNPH	N/A	AMP	20p13
LZTS3	N/A	AMP	20p13
JADE3	N/A	DeepDel	Xp11.3
RASSF2	N/A	AMP	20p13
ARMCX2	N/A	AMP	Xq22.1
FAM30A	N/A	AMP	14q32.33
CEP170	N/A	AMP	1q43
LRRC37A	N/A	AMP	17q21.31
SRGAP3	N/A	DeepDel	3p25.3
TMCC2	N/A	DeepDel	1q32.1
AMMECR1	N/A	DeepDel	Xq23
SLC23A2	N/A	AMP	20p13
HDAC6	N/A	DeepDel	Xp11.23
HUWE1	N/A	DeepDel	Xp11.22
PQBP1	N/A	DeepDel	Xp11.23
ENAM	N/A	DeepDel	4q13.3
FAM13A	N/A	DeepDel	4q22.1
ATP6AP2	N/A	DeepDel	Xp11.4
SSX3	N/A	DeepDel	Xp11.23
TIMM17B	N/A	DeepDel	Xp11.23
CWC27	N/A	DeepDel	5q12.3
CCNO	N/A	DeepDel	5q11.2
RRAGB	N/A	DeepDel	Xp11.21
SIRPB1	N/A	AMP	20p13
DLC1	N/A	DeepDel	8p22
LRRN2	N/A	DeepDel	1q32.1
FST	N/A	DeepDel	5q11.2
NOP56	N/A	AMP	20p13
RBCK1	N/A	AMP	20p13
TRIM16	N/A	DeepDel	17p12
EBP	N/A	DeepDel	Xp11.23
NRG3	N/A	AMP	10q23.1
UGT2B11	N/A	DeepDel	4q13.2
ZNF271P	N/A	DeepDel	18q12.2
CFHR3	N/A	AMP	1q31.3
SMR3B	N/A	DeepDel	4q13.3
MAGED2	N/A	DeepDel	Xp11.21
UGT2A1	N/A	DeepDel	4q13.3
MAPRE2	N/A	DeepDel	18q12.1-q12.2
IL24	N/A	DeepDel	1q32.1
TMSB15A	N/A	AMP	Xq22.1
PIM2	N/A	DeepDel	Xp11.23
ESM1	N/A	DeepDel	5q11.2
WDR45	N/A	DeepDel	Xp11.23
ADAMTS6	N/A	DeepDel	5q12.3
PRAF2	N/A	DeepDel	Xp11.23
RNF24	N/A	AMP	20p13
KLF8	N/A	DeepDel	Xp11.21
NLGN4Y	N/A	DeepDel	Yq11.221
TRAPPC8	N/A	DeepDel	18q12.1
UBOX5	N/A	AMP	20p13
RUFY3	N/A	DeepDel	4q13.3
BTBD3	N/A	AMP	20p12.2
MMRN1	N/A	DeepDel	4q22.1
SCAP	N/A	DeepDel	3p21.31
IGSF9B	N/A	AMP	11q25
IQSEC2	N/A	DeepDel	Xp11.22
NFASC	N/A	DeepDel	1q32.1
PHF8	N/A	DeepDel	Xp11.22
KANK1	N/A	AMP	9p24.3
FBXL7	N/A	DeepDel	5p15.1
PLCB1	N/A	AMP	20p12.3
FAM189A1	N/A	DeepDel	15q13.1
SRGAP2	N/A	DeepDel	1q32.1
PPWD1	N/A	DeepDel	5q12.3
MTREX	N/A	DeepDel	5q11.2
PRND	N/A	AMP	20p13
KCNE5	N/A	DeepDel	Xq23
GSPT2	N/A	DeepDel	Xp11.22
FLRT3	N/A	AMP	20p12.1
FTSJ1	N/A	DeepDel	Xp11.23
LAMP5	N/A	AMP	20p12.2
HYPM	N/A	DeepDel	Xp11.4
DSTYK	N/A	DeepDel	1q32.1
RASGRP3	N/A	DeepDel	2p22.3
SLC39A6	N/A	DeepDel	18q12.2
PART1	N/A	DeepDel	5q12.1
SPEF1	N/A	AMP	20p13
THUMPD3	N/A	DeepDel	3p25.3
C20ORF194	N/A	AMP	20p13
CNTNAP2	N/A	AMP	7q35-q36.1
AUTS2	N/A	DeepDel	7q11.22
LINC02249	N/A	DeepDel	15q13.2
PHGDH	N/A	AMP	1p12
STAP1	N/A	DeepDel	4q13.2
CABYR	N/A	DeepDel	18q11.2
IL1RAPL2	N/A	DeepDel	Xq22.3
ITGB1BP2	N/A	AMP	Xq13.1
OR4F4	N/A	AMP	15q26.3
GAGE12I	N/A	DeepDel	Xp11.23
GAGE2E	N/A	DeepDel	Xp11.23
SNORD57	N/A	AMP	20p13
SNORD56	N/A	AMP	20p13
SMR3A	N/A	DeepDel	4q13.3
SEC22A	N/A	DeepDel	3q21.1
BEX3	N/A	AMP	Xq22.2
UTP25	N/A	DeepDel	1q32.2
PPA2	N/A	DeepDel	4q24
SDCBP2	N/A	AMP	20p13
KCNH5	N/A	DeepDel	14q23.2
INGX	N/A	AMP	Xq13.1
GPR82	N/A	DeepDel	Xp11.4
GPKOW	N/A	DeepDel	Xp11.23
SULT1B1	N/A	DeepDel	4q13.3
DIMT1	N/A	DeepDel	5q12.1
APEX2	N/A	DeepDel	Xp11.21
PCSK1N	N/A	DeepDel	Xp11.23
CCDC22	N/A	DeepDel	Xp11.23
MAGEH1	N/A	DeepDel	Xp11.21
TMEM230	N/A	AMP	20p13-p12.3
ASAP1-IT1	N/A	AMP	8q24.21
USP25	N/A	AMP	21q21.1
POM121L8P	N/A	DeepDel	22q11.21
RMC1	N/A	DeepDel	18q11.2
LINC00312	N/A	DeepDel	3p25.3
IL19	N/A	DeepDel	1q32.1
UBQLN2	N/A	DeepDel	Xp11.21
LMCD1	N/A	DeepDel	3p25.3
G0S2	N/A	DeepDel	1q32.2
IL20	N/A	DeepDel	1q32.1
ASAP1	N/A	AMP	8q24.21-q24.22
FOXP3	N/A	DeepDel	Xp11.23
SSUH2	N/A	DeepDel	3p25.3
GAL	N/A	AMP	11q13.2
TCEAL9	N/A	AMP	Xq22.2
HERC5	N/A	DeepDel	4q22.1
IPO11	N/A	DeepDel	5q12.1
CDKN2A-DT	N/A	DeepDel	9p21.3
ARMCX1	N/A	AMP	Xq22.1
ARL17A	N/A	AMP	17q21.31
ANGPT4	N/A	AMP	20p13
AIG1	N/A	AMP	6q24.2
RNF138	N/A	DeepDel	18q12.1
RAB6B	N/A	DeepDel	3q22.1
ARMCX3	N/A	AMP	Xq22.1
FAM49B	N/A	AMP	8q24.21
ESF1	N/A	AMP	20p12.1
TRMT6	N/A	AMP	20p12.3
WWOX	N/A	DeepDel	16q23.1-q23.2
GALNT7	N/A	DeepDel	4q34.1
PELO	N/A	DeepDel	5q11.2
CNTN5	N/A	DeepDel	11q22.1
GPR173	N/A	DeepDel	Xp11.22
HAO1	N/A	AMP	20p12.3
SPIN2A	N/A	DeepDel	Xp11.21
ARMCX6	N/A	AMP	Xq22.1
SMOX	N/A	AMP	20p13
DHX29	N/A	DeepDel	5q11.2
SHLD2	N/A	AMP	10q23.2
NDUFB11	N/A	DeepDel	Xp11.3
GNL3L	N/A	DeepDel	Xp11.22
SGTB	N/A	DeepDel	5q12.3
ARL15	N/A	DeepDel	5q11.2
LRRN3	N/A	DeepDel	7q31.1
CRLS1	N/A	AMP	20p12.3
RBFOX1	N/A	AMP	16p13.3
CFAP46	N/A	DeepDel	10q26.3
ERCC6L	N/A	AMP	Xq13.1
ARHGEF38	N/A	DeepDel	4q24
RNF125	N/A	DeepDel	18q12.1
FAM120C	N/A	DeepDel	Xp11.22
ODAM	N/A	DeepDel	4q13.3
C20ORF27	N/A	AMP	20p13
HERC6	N/A	DeepDel	4q22.1
MOCOS	N/A	DeepDel	18q12.2
NUDT11	N/A	DeepDel	Xp11.22
RPRD1A	N/A	DeepDel	18q12.2
ARL8B	N/A	DeepDel	3p26.1
KLHDC8A	N/A	DeepDel	1q32.1
UBA6	N/A	DeepDel	4q13.2
PPP6R3	N/A	AMP	11q13.2
SPTLC3	N/A	AMP	20p12.1
AP5S1	N/A	AMP	20p13
TMEM74B	N/A	AMP	20p13
IMPACT	N/A	DeepDel	18q11.2
SIRPG	N/A	AMP	20p13
YOD1	N/A	DeepDel	1q32.1
OTUD5	N/A	DeepDel	Xp11.23
FERMT1	N/A	AMP	20p12.3
TASP1	N/A	AMP	20p12.1
KRBOX4	N/A	DeepDel	Xp11.3
HHAT	N/A	AMP	1q32.2
TXLNG	N/A	AMP	Xp22.2
DEPDC1B	N/A	DeepDel	5q12.1
SCN3B	N/A	DeepDel	11q24.1
BEX1	N/A	AMP	Xq22.1|Xq22
HDAC8	N/A	AMP	Xq13.1
ERBIN	N/A	DeepDel	5q12.3
NXT2	N/A	DeepDel	Xq23
NSFL1C	N/A	AMP	20p13
NXF5	N/A	AMP	Xq22.1
NXF4	N/A	AMP	Xq22.1
NXF3	N/A	AMP	Xq22.1
NSMCE3	N/A	DeepDel	15q13.1
GSDMC	N/A	AMP	8q24.21
KIAA1217	N/A	DeepDel	10p12.2-p12.1
TMX4	N/A	AMP	20p12.3
GPCPD1	N/A	AMP	20p12.3
CPXM1	N/A	AMP	20p13
BEX4	N/A	AMP	Xq22.1
CTPS2	N/A	AMP	Xp22.2
CHST7	N/A	DeepDel	Xp11.3
ASAH2	N/A	DeepDel	10q11.23
FMN2	N/A	DeepDel	1q43
TCEAL7	N/A	AMP	Xq22.2
GRIPAP1	N/A	DeepDel	Xp11.23
RAD18	N/A	DeepDel	3p25.3
ANKS1B	N/A	DeepDel	12q23.1
UTP3	N/A	DeepDel	4q13.3
DAZ2	N/A	DeepDel	Yq11.223
INTS12	N/A	DeepDel	4q24
CAMK1G	N/A	DeepDel	1q32.2
ZMIZ1	N/A	AMP	10q22.3
ATP10A	N/A	DeepDel	15q12
ZNF630	N/A	DeepDel	Xp11.23
LINC00869	N/A	AMP	1q21.2
SHROOM4	N/A	DeepDel	Xp11.22
NLN	N/A	DeepDel	5q12.3
MAVS	N/A	AMP	20p13
RTL9	N/A	DeepDel	Xq23
KLHL14	N/A	DeepDel	18q12.1
EBF4	N/A	AMP	20p13
LRRN1	N/A	DeepDel	3p26.2
ZSWIM6	N/A	DeepDel	5q12.1
TRIB3	N/A	AMP	20p13
OPRPN	N/A	DeepDel	4q13.3
MID1IP1	N/A	DeepDel	Xp11.4
HRH4	N/A	DeepDel	18q11.2
FASTKD5	N/A	AMP	20p13
NYX	N/A	DeepDel	Xp11.4
DUSP21	N/A	DeepDel	Xp11.3
ANKEF1	N/A	AMP	20p12.2
DMRTA1	N/A	DeepDel	9p21.3
TSPYL2	N/A	DeepDel	Xp11.22
GFRA4	N/A	AMP	20p13
CENPK	N/A	DeepDel	5q12.3
MTMR14	N/A	DeepDel	3p25.3
TSPY2	N/A	DeepDel	Yp11.2
RBMY3AP	N/A	DeepDel	Yp11.2
TTTY15	N/A	DeepDel	Yq11.221
VPS16	N/A	AMP	20p13
CTAGE1	N/A	DeepDel	18q11.2
NUCKS1	N/A	DeepDel	1q32.1
WDR13	N/A	DeepDel	Xp11.23
GAREM1	N/A	DeepDel	18q12.1
PCED1A	N/A	AMP	20p13
PORCN	N/A	DeepDel	Xp11.23
ARMCX5	N/A	AMP	Xq22.1
SLC30A5	N/A	DeepDel	5q13.1-q13.2
CENPH	N/A	DeepDel	5q13.2
MRPS26	N/A	AMP	20p13
GPBP1	N/A	DeepDel	5q11.2
WNK1	N/A	DeepDel	12p13.33
WNK3	N/A	DeepDel	Xp11.22
DDRGK1	N/A	AMP	20p13
C1ORF116	N/A	DeepDel	1q32.1
NDUFAF5	N/A	AMP	20p12.1
ZNF343	N/A	AMP	20p13
OR4F5	N/A	DeepDel	1p36.33
PARP8	N/A	DeepDel	5q11.1
ANKRD55	N/A	DeepDel	5q11.2
DIPK2B	N/A	DeepDel	Xp11.3
KATNBL1	N/A	DeepDel	15q14
UGT2A3	N/A	DeepDel	4q13.2
GSTCD	N/A	DeepDel	4q24
MAGIX	N/A	DeepDel	Xp11.23
TCEAL4	N/A	AMP	Xq22.2
ELOVL7	N/A	DeepDel	5q12.1
GREB1L	N/A	DeepDel	18q11.1-q11.2
TRAPPC13	N/A	DeepDel	5q12.3
NRSN2	N/A	AMP	20p13
PANK2	N/A	AMP	20p13
LRRTM4	N/A	DeepDel	2p12
FHOD3	N/A	DeepDel	18q12.2
EFHC2	N/A	DeepDel	Xp11.3
PPP1R2C	N/A	DeepDel	Xp11.3
CXXC4	N/A	DeepDel	4q24
ADAM33	N/A	AMP	20p13
TRAF3IP3	N/A	DeepDel	1q32.2
SEL1L2	N/A	AMP	20p12.1
ACAD10	N/A	AMP	12q24.12
THSD7B	N/A	AMP	2q22.1
ASXL3	N/A	DeepDel	18q12.1
BHLHB9	N/A	AMP	Xq22.1
DEFB126	N/A	AMP	20p13
NUAK2	N/A	DeepDel	1q32.1
PCDH11Y	N/A	DeepDel	Yp11.2
CHST9	N/A	DeepDel	18q11.2
FAM110A	N/A	AMP	20p13
RASSF5	N/A	DeepDel	1q32.1
TMEM47	N/A	DeepDel	Xp21.1
C18ORF21	N/A	DeepDel	18q12.2
SYT15	N/A	DeepDel	10q11.22
TTTY5	N/A	DeepDel	Yq11.223
TTTY11	N/A	DeepDel	Yp11.2
TTTY12	N/A	DeepDel	Yp11.2
TTTY13	N/A	DeepDel	Yq11.223
TTTY14	N/A	DeepDel	Yq11.222
IMMP2L	N/A	DeepDel	7q31.1
FCAMR	N/A	DeepDel	1q32.1
SLC4A11	N/A	AMP	20p13
TMEM164	N/A	DeepDel	Xq23
ZNF397	N/A	DeepDel	18q12.2
ZMAT1	N/A	AMP	Xq22.1
MCM8	N/A	AMP	20p12.3
COL25A1	N/A	DeepDel	4q25
SLC9A7	N/A	DeepDel	Xp11.3|Xp11.3
BEX2	N/A	AMP	Xq22.2
ATAD1	N/A	DeepDel	10q23.31
PIGY	N/A	DeepDel	4q22.1
TCEAL3	N/A	AMP	Xq22.2
TMEM241	N/A	DeepDel	18q11.2
ZCCHC3	N/A	AMP	20p13
CABS1	N/A	DeepDel	4q13.3
SCRT2	N/A	AMP	20p13
UMODL1	N/A	DeepDel	21q22.3
PPP1R3F	N/A	DeepDel	Xp11.23
CHRFAM7A	N/A	DeepDel	15q13.2
CCDC120	N/A	DeepDel	Xp11.23
TSR2	N/A	DeepDel	Xp11.22
MLIP	N/A	DeepDel	6p12.1
TGIF2LY	N/A	DeepDel	Yp11.2
TBL1Y	N/A	DeepDel	Yp11.2
FAM104B	N/A	DeepDel	Xp11.21
PAGE5	N/A	DeepDel	Xp11.21
TCEAL8	N/A	AMP	Xq22.1
SNORD107	N/A	DeepDel	15q11.2
SESTD1	N/A	AMP	2q31.2
YTHDC1	N/A	DeepDel	4q13.2
CABLES1	N/A	DeepDel	18q11.2
CHRDL1	N/A	DeepDel	Xq23
NDUFAF2	N/A	DeepDel	5q12.1
MTG1	N/A	DeepDel	10q26.3
MRPS36	N/A	DeepDel	5q13.2
MOB1B	N/A	DeepDel	4q13.3
SLC38A5	N/A	DeepDel	Xp11.23
LEMD1	N/A	DeepDel	1q32.1
TPTE2	N/A	DeepDel	13q12.11
TBCK	N/A	DeepDel	4q24
GCNA	N/A	AMP	Xq13.1
SYAP1	N/A	AMP	Xp22.2
SYTL5	N/A	DeepDel	Xp11.4
SNX18	N/A	DeepDel	5q11.2
SLC52A3	N/A	AMP	20p13
ESCO1	N/A	DeepDel	18q11.2
OSBPL1A	N/A	DeepDel	18q11.2
GPRASP2	N/A	AMP	Xq22.1
SLC26A9	N/A	DeepDel	1q32.1
HSPA12B	N/A	AMP	20p13
TMC2	N/A	AMP	20p13
PARD3B	N/A	DeepDel	2q33.3
AGAP4	N/A	DeepDel	10q11.22
TMEM266	N/A	DeepDel	15q24.2
INO80C	N/A	DeepDel	18q12.2
TTC39C	N/A	DeepDel	18q11.2
TBC1D20	N/A	AMP	20p13
SIRPD	N/A	AMP	20p13
C20ORF141	N/A	AMP	20p13
PROKR2	N/A	AMP	20p12.3
SLX4IP	N/A	AMP	20p12.2
ICA1L	N/A	DeepDel	2q33.2
SCLT1	N/A	AMP	4q28.2
TMPRSS11B	N/A	DeepDel	4q13.2
SETD9	N/A	DeepDel	5q11.2
IL31RA	N/A	DeepDel	5q11.2
EMB	N/A	DeepDel	5q11.1
SGCZ	N/A	DeepDel	8p22
DGKK	N/A	DeepDel	Xp11.22
FUNDC1	N/A	DeepDel	Xp11.3
MAGEB16	N/A	DeepDel	Xp21.1
FOXR2	N/A	DeepDel	Xp11.21
PAGE3	N/A	DeepDel	Xp11.21
RPS4Y2	N/A	DeepDel	Yq11.223
TCEAL2	N/A	AMP	Xq22.1
C20ORF96	N/A	AMP	20p13
MACROD2	N/A	DeepDel	20p12.1
SRXN1	N/A	AMP	20p13
DEFB127	N/A	AMP	20p13
ISM1	N/A	AMP	20p12.1
DEFB129	N/A	AMP	20p13
SIRPA	N/A	AMP	20p13
SREK1	N/A	DeepDel	5q12.3
STK35	N/A	AMP	20p13
RAB40A	N/A	AMP	Xq22.2
CFL1P1	N/A	DeepDel	10q23.31
PSMA8	N/A	DeepDel	18q11.2
CWF19L2	N/A	AMP	11q22.3
NRG4	N/A	DeepDel	15q24.2
MGAT5B	N/A	DeepDel	17q25.2
ODF4	N/A	AMP	17p13.1
SLC25A52	N/A	DeepDel	18q12.1
DSG4	N/A	DeepDel	18q12.1
AQP4-AS1	N/A	DeepDel	18q11.2
ANKRD29	N/A	DeepDel	18q11.2
ERVV-1	N/A	AMP	19q13.41
C1ORF74	N/A	DeepDel	1q32.2
LOC148696	N/A	DeepDel	1q32.2
MFSD4A	N/A	DeepDel	1q32.1
PM20D1	N/A	DeepDel	1q32.1
PRNT	N/A	AMP	20p13
LINC00654	N/A	AMP	20p12.3
SHLD1	N/A	AMP	20p12.3
ANKRD30BP2	N/A	AMP	21q11.2
RMDN2	N/A	AMP	2p22.2
CPNE9	N/A	DeepDel	3p25.3
ZNF595	N/A	DeepDel	4p16.3
PPM1K	N/A	DeepDel	4q22.1
SLC38A9	N/A	DeepDel	5q11.2
MARVELD2	N/A	DeepDel	5q13.2
LINGO2	N/A	AMP	9p21.2-p21.1
FAAH2	N/A	DeepDel	Xp11.21
ZXDB	N/A	DeepDel	Xp11.21
FAM47A	N/A	DeepDel	Xp21.1
RIBC1	N/A	DeepDel	Xp11.22
USP51	N/A	DeepDel	Xp11.21
TCEAL6	N/A	AMP	Xq22.1
CXORF38	N/A	DeepDel	Xp11.4
RBMY2EP	N/A	DeepDel	Yq11.223
RBMY2FP	N/A	DeepDel	Yq11.223
TMTC2	N/A	DeepDel	12q21.31
LRRN4	N/A	AMP	20p12.3
TIGD2	N/A	DeepDel	4q22.1
MIER3	N/A	DeepDel	5q11.2
CDC20B	N/A	DeepDel	5q11.2
SPIN3	N/A	DeepDel	Xp11.21
FAM47B	N/A	DeepDel	Xp21.1
XAGE3	N/A	DeepDel	Xp11.22
XAGE5	N/A	DeepDel	Xp11.22
NUDT10	N/A	DeepDel	Xp11.22
ABHD3	N/A	DeepDel	18q11.2
CCDC125	N/A	DeepDel	5q13.2
FAM226A	N/A	AMP	Xq13.1
TMEM31	N/A	AMP	Xq22.2
PAGE2	N/A	DeepDel	Xp11.21
DOK6	N/A	DeepDel	18q22.2
ZNF438	N/A	DeepDel	10p11.23
DEFB125	N/A	AMP	20p13
DEFB128	N/A	AMP	20p13
DEFB130A	N/A	DeepDel	8p23.1
TTTY10	N/A	DeepDel	Yq11.223
TXLNGY	N/A	DeepDel	Yq11.222-q11.223
ZNF396	N/A	DeepDel	18q12.2
FAM197Y2	N/A	DeepDel	Yp11.2
TTTY16	N/A	DeepDel	Yp11.2
TTTY18	N/A	DeepDel	Yp11.2
TTTY20	N/A	DeepDel	Yp11.2
TTTY19	N/A	DeepDel	Yp11.2
TTTY22	N/A	DeepDel	Yp11.2
TECRL	N/A	DeepDel	4q13.1
WASHC2C	N/A	DeepDel	10q11.22
SLC41A1	N/A	DeepDel	1q32.1
ZNF718	N/A	DeepDel	4p16.3
NPNT	N/A	DeepDel	4q24
SYT14	N/A	DeepDel	1q32.2
LOC257396	N/A	DeepDel	5q11.2
FDCSP	N/A	DeepDel	4q13.3|4q13
NAP1L5	N/A	DeepDel	4q22.1|4q21-q22
SSX6P	N/A	DeepDel	Xp11.23
SSX7	N/A	DeepDel	Xp11.22
SSX8P	N/A	DeepDel	Xp11.22
RAB40AL	N/A	AMP	Xq22.1
CLEC18C	N/A	AMP	16q22.1
ANKRD20A9P	N/A	DeepDel	13q11
KCTD1	N/A	DeepDel	18q11.2
LOC284344	N/A	DeepDel	19q13.31
LEMD1-AS1	N/A	DeepDel	1q32.1
MFSD4A-AS1	N/A	DeepDel	1q32.1
LOC284581	N/A	DeepDel	1q32.1
SIRPB2	N/A	AMP	20p13
SUMF1	N/A	DeepDel	3p26.1
FAM13A-AS1	N/A	DeepDel	4q22.1
GPRIN3	N/A	DeepDel	4q22.1
C5ORF64	N/A	DeepDel	5q12.1
RNF180	N/A	DeepDel	5q12.3
SREK1IP1	N/A	DeepDel	5q12.3
CFAP47	N/A	DeepDel	Xp21.1
BCORP1	N/A	DeepDel	Yq11.222
RBMY1A3P	N/A	DeepDel	Yp11.2
CSN1S2AP	N/A	DeepDel	4q13.3
LINC00226	N/A	AMP	14q32.33
SNORD108	N/A	DeepDel	15q11.2
SNORD109A	N/A	DeepDel	15q11.2
SNORD109B	N/A	DeepDel	15q11.2
SNORD115-1	N/A	DeepDel	15q11.2
LOC339593	N/A	AMP	20p12.2
TMPRSS11A	N/A	DeepDel	4q13.2
RTL5	N/A	AMP	Xq13.1
NHSL2	N/A	AMP	Xq13.1
BEX5	N/A	AMP	Xq22.1
TCEAL5	N/A	AMP	Xq22.1
MORF4L2-AS1	N/A	AMP	Xq22.2
DCDC1	N/A	AMP	11p13
RSPO4	N/A	AMP	20p13
TGM6	N/A	AMP	20p13
MCIDAS	N/A	DeepDel	5q11.2
ACTBL2	N/A	DeepDel	5q11.2
EYS	N/A	DeepDel	6q12
ZNF81	N/A	DeepDel	Xp11.23
ITIH6	N/A	DeepDel	Xp11.22
LANCL3	N/A	DeepDel	Xp21.1
MPC1L	N/A	DeepDel	Xp11.4
SNORD64	N/A	DeepDel	15q11.2
PWARSN	N/A	DeepDel	15q11.2
LINC00442	N/A	DeepDel	13q12.11
GYG2P1	N/A	DeepDel	Yq11.221
LCE1D	N/A	DeepDel	1q21.3
CCDC178	N/A	DeepDel	18q12.1
LHFPL4	N/A	DeepDel	3p25.3
MAST4	N/A	DeepDel	5q12.3
USP17L2	N/A	DeepDel	8p23.1
RNF138P1	N/A	DeepDel	5q11.2
TMEM81	N/A	DeepDel	1q32.1
TMPRSS11F	N/A	DeepDel	4q13.2
SPACA5	N/A	DeepDel	Xp11.23
USP27X	N/A	DeepDel	Xp11.23
PAGE2B	N/A	DeepDel	Xp11.21
LOC391322	N/A	AMP	22q11.23
CXXC1P1	N/A	DeepDel	Xp11.23
GLOD5	N/A	DeepDel	Xp11.23
FLJ44635	N/A	AMP	Xq13.1
LINC02167	N/A	DeepDel	16p11.1
DEFB132	N/A	AMP	20p13
C20ORF202	N/A	AMP	20p13
LINC02232	N/A	DeepDel	4q13.1
TMPRSS11BNL	N/A	DeepDel	4q13.2
PRR27	N/A	DeepDel	4q13.3
AMTN	N/A	DeepDel	4q13.3
CCSER1	N/A	DeepDel	4q22.1
RGS7BP	N/A	DeepDel	5q12.3
ZNF674-AS1	N/A	DeepDel	Xp11.3
POTEG	N/A	DeepDel	14q11.2
SHLD2P1	N/A	DeepDel	10q11.22
LINC00593	N/A	DeepDel	15q23
NF1P2	N/A	AMP	15q11.2
HERC2P9	N/A	DeepDel	15q13.1
WHAMMP2	N/A	DeepDel	15q13.1
HIST2H2BF	N/A	AMP	1q21.2
RHEX	N/A	DeepDel	1q32.1
RPS26P11	N/A	AMP	Xq13.1
GLRA4	N/A	AMP	Xq22.2
WBP11P1	N/A	DeepDel	18q12.1
FAM47C	N/A	DeepDel	Xp21.1
UQCRBP1	N/A	DeepDel	Xp11.21
LRRC37A2	N/A	AMP	17q21.31
SPIN2B	N/A	DeepDel	Xp11.21
GPX8	N/A	DeepDel	5q11.2
SPANXN5	N/A	DeepDel	Xp11.22
LOC550113	N/A	DeepDel	4q13.2
UGT2A2	N/A	DeepDel	4q13.3
UBE2MP1	N/A	DeepDel	16p11.2
ZNF674	N/A	DeepDel	Xp11.3
LOC642366	N/A	DeepDel	5q11.1
MIR205HG	N/A	DeepDel	1q32.2
RAD21L1	N/A	AMP	20p13
SMIM15	N/A	DeepDel	5q12.1
LOC643406	N/A	AMP	20p12.3
TMPRSS11GP	N/A	DeepDel	4q13.2
GAGE2B	N/A	DeepDel	Xp11.23
GAGE13	N/A	DeepDel	Xp11.23
GAGE12G	N/A	DeepDel	Xp11.23
FAM138A	N/A	DeepDel	1p36.33
PABPC1L2B	N/A	AMP	Xq13.2
GUSBP3	N/A	DeepDel	5q13.2
GSTTP2	N/A	AMP	22q11.23
FAM226B	N/A	AMP	Xq13.1
SNORA11	N/A	DeepDel	Xp11.21
SNORA51	N/A	AMP	20p13
SNORD86	N/A	AMP	20p13
SNORD110	N/A	AMP	20p13
SNORD96B	N/A	DeepDel	Xq23
LINC01545	N/A	DeepDel	Xp11.3
SNORD116-19	N/A	DeepDel	15q11.2
SDHAP2	N/A	DeepDel	3q29
TSPY3	N/A	DeepDel	Yp11.2
GOLGA6L7	N/A	DeepDel	15q13.1
GTF2H2C	N/A	DeepDel	5q13.2
TSPY4	N/A	DeepDel	Yp11.2
TSPY8	N/A	DeepDel	Yp11.2
FRMPD2B	N/A	DeepDel	10q11.22
NSFP1	N/A	AMP	17q21.31
SPACA5B	N/A	DeepDel	Xp11.23
GAGE12J	N/A	DeepDel	Xp11.23
GAGE2D	N/A	DeepDel	Xp11.23
GAGE12C	N/A	DeepDel	Xp11.23
GAGE12B	N/A	DeepDel	Xp11.23
GAGE12E	N/A	DeepDel	Xp11.23
GAGE12H	N/A	DeepDel	Xp11.23
GAGE2A	N/A	DeepDel	Xp11.23
FAM72A	N/A	DeepDel	1q32.1
LINC01915	N/A	DeepDel	18q11.2
GTF2H2C_2	N/A	DeepDel	5q13.2
GAGE12F	N/A	DeepDel	Xp11.23
SNORD116-1	N/A	DeepDel	15q11.2
SNORD116-2	N/A	DeepDel	15q11.2
SNORD116-3	N/A	DeepDel	15q11.2
SNORD116-4	N/A	DeepDel	15q11.2
SNORD116-5	N/A	DeepDel	15q11.2
SNORD116-6	N/A	DeepDel	15q11.2
SNORD116-7	N/A	DeepDel	15q11.2
SNORD116-8	N/A	DeepDel	15q11.2
SNORD116-9	N/A	DeepDel	15q11.2
SNORD116-10	N/A	DeepDel	15q11.2
SNORD116-11	N/A	DeepDel	15q11.2
SNORD116-12	N/A	DeepDel	15q11.2
SNORD116-13	N/A	DeepDel	15q11.2
SNORD116-14	N/A	DeepDel	15q11.2
SNORD116-15	N/A	DeepDel	15q11.2
SNORD116-16	N/A	DeepDel	15q11.2
SNORD116-17	N/A	DeepDel	15q11.2
SNORD116-18	N/A	DeepDel	15q11.2
SNORD116-20	N/A	DeepDel	15q11.2
SNORD116-21	N/A	DeepDel	15q11.2
SNORD116-22	N/A	DeepDel	15q11.2
SNORD116-23	N/A	DeepDel	15q11.2
SNORD116-24	N/A	DeepDel	15q11.2
SNORD116-25	N/A	DeepDel	15q11.2
SNORD115-2	N/A	DeepDel	15q11.2
SNORD116-26	N/A	DeepDel	15q11.2
SNORD116-27	N/A	DeepDel	15q11.2
SNORD115-3	N/A	DeepDel	15q11.2
SNORD115-4	N/A	DeepDel	15q11.2
SNORD115-5	N/A	DeepDel	15q11.2
SNORD115-6	N/A	DeepDel	15q11.2
SNORD115-7	N/A	DeepDel	15q11.2
SNORD115-8	N/A	DeepDel	15q11.2
SNORD115-9	N/A	DeepDel	15q11.2
SNORD115-10	N/A	DeepDel	15q11.2
SNORD115-11	N/A	DeepDel	15q11.2
SNORD115-12	N/A	DeepDel	15q11.2
SNORD115-13	N/A	DeepDel	15q11.2
SNORD115-14	N/A	DeepDel	15q11.2
SNORD115-15	N/A	DeepDel	15q11.2
SNORD115-16	N/A	DeepDel	15q11.2
SNORD115-17	N/A	DeepDel	15q11.2
SNORD115-18	N/A	DeepDel	15q11.2
SNORD115-19	N/A	DeepDel	15q11.2
SNORD115-20	N/A	DeepDel	15q11.2
SNORD115-21	N/A	DeepDel	15q11.2
SNORD115-22	N/A	DeepDel	15q11.2
SNORD115-23	N/A	DeepDel	15q11.2
SNORD115-25	N/A	DeepDel	15q11.2
SNORD115-26	N/A	DeepDel	15q11.2
SNORD115-29	N/A	DeepDel	15q11.2
SNORD115-30	N/A	DeepDel	15q11.2
SNORD115-31	N/A	DeepDel	15q11.2
SNORD115-32	N/A	DeepDel	15q11.2
SNORD115-33	N/A	DeepDel	15q11.2
SNORD115-34	N/A	DeepDel	15q11.2
SNORD115-35	N/A	DeepDel	15q11.2
SNORD115-36	N/A	DeepDel	15q11.2
SNORD115-37	N/A	DeepDel	15q11.2
SNORD115-38	N/A	DeepDel	15q11.2
SNORD115-39	N/A	DeepDel	15q11.2
SNORD115-40	N/A	DeepDel	15q11.2
SNORD115-41	N/A	DeepDel	15q11.2
SNORD115-42	N/A	DeepDel	15q11.2
SNORD115-43	N/A	DeepDel	15q11.2
SNORD115-44	N/A	DeepDel	15q11.2
SNORD116-28	N/A	DeepDel	15q11.2
SNORD116-29	N/A	DeepDel	15q11.2
SNORD115-48	N/A	DeepDel	15q11.2
SNORD115-24	N/A	DeepDel	15q11.2
SNORD115-27	N/A	DeepDel	15q11.2
SNORD115-28	N/A	DeepDel	15q11.2
SNORD115-45	N/A	DeepDel	15q11.2
SNORD115-47	N/A	DeepDel	15q11.2
CDKN2B-AS1	N/A	DeepDel	9p21.3
ZSCAN30	N/A	DeepDel	18q12.2
GAGE8	N/A	DeepDel	Xp11
ANKRD26P3	N/A	DeepDel	13q12.11
SNORD119	N/A	AMP	20p13
SNORA11C	N/A	DeepDel	Xp11.3
EGOT	N/A	DeepDel	3p26.1
LINC02346	N/A	DeepDel	15q12
MSTO2P	N/A	AMP	1q22
FTLP10	N/A	DeepDel	4q13.2
TP53TG3HP	N/A	DeepDel	16p11.1
LRRC70	N/A	DeepDel	5q12.1
SNAP25-AS1	N/A	AMP	20p12.2
ARMCX4	N/A	AMP	Xq22.1
GAGE12D	N/A	DeepDel	Xp11.23
XGY2	N/A	DeepDel	Yp11.2
LOC100132741	N/A	AMP	Xq13.1
LOC100132831	N/A	DeepDel	Xp11.4
SHISAL2B	N/A	DeepDel	5q12.3
FAM66D	N/A	DeepDel	8p23.1
DEFB130B	N/A	DeepDel	8p23.1
UBOX5-AS1	N/A	AMP	20p13
KLLN	N/A	DeepDel	10q23.31
SNAR-H	N/A	DeepDel	2p12
ERVV-2	N/A	AMP	19q13.41
LOC100272216	N/A	DeepDel
LINC00421	N/A	DeepDel	13q12.11
LINC00630	N/A	AMP	Xq22.1
WHAMMP1	N/A	DeepDel	15q13.3
TMEM239	N/A	AMP	20p13
FAM197Y5	N/A	DeepDel	Yp11.2
LOC100289473	N/A	AMP	20p13
LOC100289656	N/A	DeepDel	15q13.1
PCNA-AS1	N/A	AMP	20p12.3
LOC100303749	N/A	DeepDel	5q12.3
CSN1S2BP	N/A	DeepDel	4q13.3
MACROD2-AS1	N/A	AMP	20p12.1
MTRNR2L10	N/A	DeepDel	Xp11.21
ISM1-AS1	N/A	AMP	20p12.1
ARL17B	N/A	AMP	17q21.31
OCLN	N/A	DeepDel	5q13.2
GIMD1	N/A	DeepDel	4q24
SDCBP2-AS1	N/A	AMP	20p13
LINC00658	N/A	AMP	20p12.3
FKBP1A-SDCBP2	N/A	AMP	20p13
ARMCX5-GPRASP2	N/A	AMP	Xq22.1
DIO2-AS1	N/A	DeepDel	14q31.1
RNU6-52P	N/A	DeepDel	13q12.11
LINC00278	N/A	DeepDel	Yp11.2
NLGN4Y-AS1	N/A	DeepDel	Yq11.221
ARHGEF38-IT1	N/A	DeepDel	4q24
RNA5SP411	N/A	DeepDel	16p11.1
POTEB	N/A	AMP	15q11.2
PYURF	N/A	DeepDel	4q22.1
GAGE10	N/A	DeepDel	Xp11.23

## Sheet: CNA SW1710
Gene	Gene panel	CNA	Cytoband
ATM	N/A	DeepDel	11q22.3
BRCA2	N/A	DeepDel	13q13.1
CHEK1	N/A	DeepDel	11q24.2
RAD51B	N/A	DeepDel	14q24.1
CDKN2A	N/A	DeepDel	9p21.3
BIRC3	N/A	DeepDel	11q22.2
CBL	N/A	DeepDel	11q23.3
CDKN2B	N/A	DeepDel	9p21.3
FANCA	N/A	DeepDel	16q24.3
FAT1	N/A	DeepDel	4q35.2
FOXO1	N/A	DeepDel	13q14.11
FOXA1	N/A	DeepDel	14q21.1
MAX	N/A	DeepDel	14q23.3
KMT2A	N/A	DeepDel	11q23.3
MRE11	N/A	DeepDel	11q21
MTAP	N/A	DeepDel	9p21.3
NFKBIA	N/A	DeepDel	14q13.2
PAX5	N/A	DeepDel	9p13.2
PPP2R2A	N/A	DeepDel	8p21.2
PTPRD	N/A	DeepDel	9p24.1-p23
RB1	N/A	DeepDel	13q14.2
ARID4A	N/A	DeepDel	14q23.1
SDHD	N/A	DeepDel	11q23.1
DIS3	N/A	DeepDel	13q21.33
DICER1	N/A	DeepDel	14q32.13
LATS2	N/A	DeepDel	13q12.11
ANKRD11	N/A	DeepDel	16q24.3
BCL11B	N/A	DeepDel	14q32.2
CDC73	N/A	DeepDel	1q31.2
AJUBA	N/A	DeepDel	14q11.2
SESN3	N/A	DeepDel	11q21
AKT1	N/A	DeepDel	14q32.33
FLT3	N/A	DeepDel	13q12.2
JAK2	N/A	DeepDel	9p24.1
CD274	N/A	DeepDel	9p24.1
BCL2L2	N/A	DeepDel	14q11.2
ZFP36L1	N/A	DeepDel	14q24.1
KLF5	N/A	DeepDel	13q22.1
CBFA2T3	N/A	DeepDel	16q24.3
CDK8	N/A	DeepDel	13q12.13
CDX2	N/A	DeepDel	13q12.2
DDX6	N/A	DeepDel	11q23.3
DDX10	N/A	DeepDel	11q22.3
ERCC5	N/A	DeepDel	13q33.1
ETS1	N/A	DeepDel	11q24.3
FANCG	N/A	DeepDel	9p13.3
FGF14	N/A	DeepDel	13q33.1
FHIT	N/A	DeepDel	3p14.2
FLI1	N/A	DeepDel	11q24.3
FLT1	N/A	DeepDel	13q12.3
GNB1	N/A	AMP	1p36.33
HIF1A	N/A	DeepDel	14q23.2
HIP1	N/A	AMP	7q11.23
HSP90AA1	N/A	DeepDel	14q32.31
KCNJ5	N/A	DeepDel	11q24.3
KTN1	N/A	DeepDel	14q22.3
LCP1	N/A	DeepDel	13q14.13
MLLT3	N/A	DeepDel	9p21.3
NFIB	N/A	DeepDel	9p23-p22.3
NOTCH2	N/A	AMP	1p12
PAFAH1B2	N/A	DeepDel	11q23.3
PGR	N/A	DeepDel	11q22.1
POU2AF1	N/A	DeepDel	11q23.1
PRKD1	N/A	DeepDel	14q12
PTCH1	N/A	AMP	9q22.32
SIX1	N/A	DeepDel	14q23.1
SMARCA2	N/A	DeepDel	9p24.3
TEK	N/A	DeepDel	9p21.2
NKX2-1	N/A	DeepDel	14q13.3
TRAF3	N/A	DeepDel	14q32.32
TSHR	N/A	DeepDel	14q31.1
YY1	N/A	DeepDel	14q32.2
ZBTB16	N/A	DeepDel	11q23.2
ZMYM2	N/A	DeepDel	13q12.11
TCL1A	N/A	DeepDel	14q32.13
CUL4A	N/A	DeepDel	13q34
IRS2	N/A	DeepDel	13q34
PCSK7	N/A	DeepDel	11q23.3
TRIP11	N/A	DeepDel	14q32.12
RECQL4	N/A	AMP	8q24.3
TCL1B	N/A	DeepDel	14q32.13
GOLGA5	N/A	DeepDel	14q32.12
PARP2	N/A	DeepDel	14q11.2
GPHN	N/A	DeepDel	14q23.3-q24.1
YAP1	N/A	DeepDel	11q22.1
PSIP1	N/A	DeepDel	9p22.3
PDS5B	N/A	DeepDel	13q13.1
KDM4C	N/A	DeepDel	9p24.1
ARHGEF12	N/A	DeepDel	11q23.3
ZBTB20	N/A	AMP	3q13.31
NIN	N/A	DeepDel	14q22.1
YY1AP1	N/A	AMP	1q22
CYSLTR2	N/A	DeepDel	13q14.2
CCNB1IP1	N/A	DeepDel	14q11.2
MOB3B	N/A	DeepDel	9p21.2
PDCD1LG2	N/A	DeepDel	9p24.1
SETDB2	N/A	DeepDel	13q14.2
SETD3	N/A	DeepDel	14q32.2
MAML2	N/A	DeepDel	11q21
ELMSAN1	N/A	DeepDel	14q24.3
ARID3C	N/A	DeepDel	9p13.3
NEGR1	N/A	DeepDel	1p31.1
BCL9L	N/A	DeepDel	11q23.3
SERP2	N/A	DeepDel	13q14.11
SERPINA3	N/A	DeepDel	14q32.13
AADAC	N/A	DeepDel	3q25.1
ACAT1	N/A	DeepDel	11q22.3
ACO1	N/A	DeepDel	9p21.1
ACRV1	N/A	DeepDel	11q24.2
ACTN1	N/A	DeepDel	14q24.1|14q22-q24
ACYP1	N/A	DeepDel	14q24.3
PLIN2	N/A	DeepDel	9p22.1
PARP4	N/A	DeepDel	13q12.12
ADRA1A	N/A	DeepDel	8p21.2
AFG3L1P	N/A	DeepDel	16q24.3
ALOX5AP	N/A	DeepDel	13q12.3
AMELY	N/A	DeepDel	Yp11.2
ANG	N/A	DeepDel	14q11.2
ANXA2P2	N/A	DeepDel	9p13.3
NUDT2	N/A	DeepDel	9p13.3
APEX1	N/A	DeepDel	14q11.2
BIRC2	N/A	DeepDel	11q22.2
APLP2	N/A	DeepDel	11q24.3
APOA1	N/A	DeepDel	11q23.3
APOA4	N/A	DeepDel	11q23.3
APOC3	N/A	DeepDel	11q23.3
APRT	N/A	DeepDel	16q24.3
SHROOM2	N/A	DeepDel	Xp22.2
AQP3	N/A	DeepDel	9p13.3
AQP7	N/A	DeepDel	9p13.3
ARCN1	N/A	DeepDel	11q23.3
ARF6	N/A	DeepDel	14q21.3
ARG2	N/A	DeepDel	14q24.1
ARHGAP5	N/A	DeepDel	14q12
STS	N/A	DeepDel	Xp22.31
ATP12A	N/A	DeepDel	13q12.12|13q12.1-q12.3
FXYD2	N/A	DeepDel	11q23.3
ATP4B	N/A	DeepDel	13q34
ATP7B	N/A	DeepDel	13q14.3
BAG1	N/A	DeepDel	9p13.3
BDKRB1	N/A	DeepDel	14q32.2
BDKRB2	N/A	DeepDel	14q32.2
CXCR5	N/A	DeepDel	11q23.3
BMP4	N/A	DeepDel	14q22.2
BNIP3L	N/A	DeepDel	8p21.2
BTF3P11	N/A	DeepDel	13q22.3
GAS8-AS1	N/A	DeepDel	16q24.3
CA9	N/A	DeepDel	9p13.3
CALM1	N/A	DeepDel	14q32.11
CASP1	N/A	DeepDel	11q22.3
CASP4	N/A	DeepDel	11q22.3
CASP5	N/A	DeepDel	11q22.3
SERPINA6	N/A	DeepDel	14q32.13
CCIN	N/A	DeepDel	9p13.3
CD3D	N/A	DeepDel	11q23.3
CD3E	N/A	DeepDel	11q23.3
CD3G	N/A	DeepDel	11q23.3
ENTPD5	N/A	DeepDel	14q24.3
CD72	N/A	DeepDel	9p13.3
CDH15	N/A	DeepDel	16q24.3
CDKN3	N/A	DeepDel	14q22.2
CEBPE	N/A	DeepDel	14q11.2
CFL2	N/A	DeepDel	14q13.1
RCBTB2	N/A	DeepDel	13q14.2
FOXN3	N/A	DeepDel	14q31.3-q32.11
CHGA	N/A	DeepDel	14q32.12
CHRNA2	N/A	DeepDel	8p21.2
CKB	N/A	DeepDel	14q32.33
CLN5	N/A	DeepDel	13q22.3
CLTA	N/A	DeepDel	9p13.3
CMA1	N/A	DeepDel	14q12
LTB4R	N/A	DeepDel	14q12
CNTFR	N/A	DeepDel	9p13.3
COL4A1	N/A	DeepDel	13q34
COL4A2	N/A	DeepDel	13q34
CPB2	N/A	DeepDel	13q14.13
CRIP1	N/A	DeepDel	14q32.33
CRIP2	N/A	DeepDel	14q32.33
CRYAB	N/A	DeepDel	11q23.1
CTSG	N/A	DeepDel	14q12
ADAM3A	N/A	DeepDel	8p11.22
DAD1	N/A	DeepDel	14q11.2
DAZ1	N/A	DeepDel	Yq11.223
DCT	N/A	DeepDel	13q32.1
DEFA1	N/A	AMP	8p23.1
DEFA3	N/A	AMP	8p23.1
COCH	N/A	DeepDel	14q12
DIO2	N/A	DeepDel	14q31.1
DIO3	N/A	DeepDel	14q32.31
DLAT	N/A	DeepDel	11q23.1
DLST	N/A	DeepDel	14q24.3
DMRT1	N/A	DeepDel	9p24.3
DYNC1H1	N/A	DeepDel	14q32.31
DPAGT1	N/A	DeepDel	11q23.3
DPEP1	N/A	DeepDel	16q24.3
DPYSL2	N/A	DeepDel	8p21.2
DRD2	N/A	DeepDel	11q23.2
GPR183	N/A	DeepDel	13q32.3
EDNRB	N/A	DeepDel	13q22.3
EFNB2	N/A	DeepDel	13q33.3
EIF2S1	N/A	DeepDel	14q23.3
EIF5	N/A	DeepDel	14q32.32
ELAVL2	N/A	DeepDel	9p21.3
ELF1	N/A	DeepDel	13q14.11
ELK2AP	N/A	DeepDel	14q32.33
EML1	N/A	DeepDel	14q32.2
ERH	N/A	DeepDel	14q24.1
ESD	N/A	DeepDel	13q14.2
ESR2	N/A	DeepDel	14q23.2-q23.3
ESRRB	N/A	DeepDel	14q24.3
EYA1	N/A	DeepDel	8q13.3
F7	N/A	DeepDel	13q34
F10	N/A	DeepDel	13q34
PTK2B	N/A	DeepDel	8p21.2
FDX1	N/A	DeepDel	11q22.3
FGF9	N/A	DeepDel	13q12.11
GPC5	N/A	DeepDel	13q31.3
FKBP3	N/A	DeepDel	14q21.2
FOXG1	N/A	DeepDel	14q12
MLANA	N/A	DeepDel	9p24.1
FNTB	N/A	DeepDel	14q23.3
FOS	N/A	DeepDel	14q24.3
FUT4	N/A	DeepDel	11q21
FUT8	N/A	DeepDel	14q23.3
SLC37A4	N/A	DeepDel	11q23.3
GALC	N/A	DeepDel	14q31.3
GALNS	N/A	DeepDel	16q24.3
GALT	N/A	DeepDel	9p13.3
GAS6	N/A	DeepDel	13q34
GAS8	N/A	DeepDel	16q24.3
GCH1	N/A	DeepDel	14q22.2
B4GALT1	N/A	DeepDel	9p21.1
GJA3	N/A	DeepDel	13q12.11
GJB2	N/A	DeepDel	13q12.11
GLDC	N/A	DeepDel	9p24.1
GMFB	N/A	DeepDel	14q22.2
GNRH1	N/A	DeepDel	8p21.2
GPR12	N/A	DeepDel	13q12.13
GPR18	N/A	DeepDel	13q32.3
GPR33	N/A	DeepDel	14q12
MLNR	N/A	DeepDel	13q14.2
GPT	N/A	AMP	8q24.3
GPX2	N/A	DeepDel	14q23.3
GRIA4	N/A	DeepDel	11q22.3
GRIK4	N/A	DeepDel	11q23.3
GSTA2	N/A	AMP	6p12.2
GSTM1	N/A	DeepDel	1p13.3
GSTT1	N/A	AMP	22q11.23
GSTZ1	N/A	DeepDel	14q24.3
GTF2A1	N/A	DeepDel	14q31.1
GTF2F2	N/A	DeepDel	13q14.12-q14.13
GTF3A	N/A	DeepDel	13q12.2
BRF1	N/A	DeepDel	14q32.33
GUCY1B2	N/A	DeepDel	13q14.3
GUCY1A2	N/A	DeepDel	11q22.3
GZMH	N/A	DeepDel	14q12
GZMB	N/A	DeepDel	14q12
H2AFX	N/A	DeepDel	11q23.3
CFHR1	N/A	AMP	1q31.3
HLA-DQB1	N/A	DeepDel	6p21.32
HLA-H	N/A	DeepDel	6p22.1
HMBS	N/A	DeepDel	11q23.3
HMGB1	N/A	DeepDel	13q12.3
HNRNPC	N/A	DeepDel	14q11.2
DNAJA1	N/A	DeepDel	9p21.1
HSPA2	N/A	DeepDel	14q23.3
HSPA8	N/A	DeepDel	11q24.1
HSPB2	N/A	DeepDel	11q23.1
HTR2A	N/A	DeepDel	13q14.2
HTR3A	N/A	DeepDel	11q23.2
IFI27	N/A	DeepDel	14q32.12
IFNA1	N/A	DeepDel	9p21.3
IFNA2	N/A	DeepDel	9p21.3
IFNA4	N/A	DeepDel	9p21.3
IFNA5	N/A	DeepDel	9p21.3
IFNA6	N/A	DeepDel	9p21.3
IFNA7	N/A	DeepDel	9p21.3
IFNA8	N/A	DeepDel	9p21.3
IFNA10	N/A	DeepDel	9p21.3
IFNA13	N/A	DeepDel	9p21.3
IFNA14	N/A	DeepDel	9p21.3
IFNA16	N/A	DeepDel	9p21.3
IFNA17	N/A	DeepDel	9p21.3
IFNA21	N/A	DeepDel	9p21.3
IFNA22P	N/A	DeepDel	9p21.3
IFNB1	N/A	DeepDel	9p21.3
IFNW1	N/A	DeepDel	9p21.3
IL10RA	N/A	DeepDel	11q23.3
IL11RA	N/A	DeepDel	9p13.3
IL18	N/A	DeepDel	11q23.1
ING1	N/A	DeepDel	13q34
INSL4	N/A	DeepDel	9p24.1
PDX1	N/A	DeepDel	13q12.2
STT3A	N/A	DeepDel	11q24.2
ITPK1	N/A	DeepDel	14q32.12
JAG2	N/A	DeepDel	14q32.33
KCNJ1	N/A	DeepDel	11q24.3
KLC1	N/A	DeepDel	14q32.33
KPNA3	N/A	DeepDel	13q14.2
IPO5	N/A	DeepDel	13q32.2
LAMP1	N/A	DeepDel	13q34
LGALS3	N/A	DeepDel	14q22.3
LIG4	N/A	DeepDel	13q33.3
LIMS1	N/A	DeepDel	2q12.3
LMO7	N/A	DeepDel	13q22.2
VWA5A	N/A	DeepDel	11q24.2
LTBP2	N/A	DeepDel	14q24.3
MAB21L1	N/A	DeepDel	13q13.3
SMAD9	N/A	DeepDel	13q13.3
MARK3	N/A	DeepDel	14q32.32-q32.33
MC1R	N/A	DeepDel	16q24.3
MCAM	N/A	DeepDel	11q23.3
MGAT2	N/A	DeepDel	14q21.3
MIA2	N/A	DeepDel	14q13.2
MGST1	N/A	DeepDel	12p12.3
MID1	N/A	DeepDel	Xp22.2
MIPEP	N/A	DeepDel	13q12.12
ATXN3	N/A	DeepDel	14q32.12
MAP3K9	N/A	DeepDel	14q24.2
MMP1	N/A	DeepDel	11q22.2
MMP3	N/A	DeepDel	11q22.2
MMP7	N/A	DeepDel	11q22.2
MMP8	N/A	DeepDel	11q22.2
MMP10	N/A	DeepDel	11q22.2
MMP12	N/A	DeepDel	11q22.2
MMP13	N/A	DeepDel	11q22.2
MMP14	N/A	DeepDel	14q11.2
ALDH6A1	N/A	DeepDel	14q24.3
MNAT1	N/A	DeepDel	14q23.1
MTHFD1	N/A	DeepDel	14q23.3
MTNR1B	N/A	DeepDel	11q14.3
MUC4	N/A	AMP	3q29
MYH6	N/A	DeepDel	14q11.2
MYH7	N/A	DeepDel	14q11.2
NCAM1	N/A	DeepDel	11q23.2
NDUFB1	N/A	DeepDel	14q32.12
NDUFB6	N/A	DeepDel	9p21.1
NEDD8	N/A	DeepDel	14q12
NEK3	N/A	DeepDel	13q14.3
NFATC4	N/A	DeepDel	14q12
NFRKB	N/A	DeepDel	11q24.3
NFX1	N/A	DeepDel	9p13.3
NNMT	N/A	DeepDel	11q23.2
NOVA1	N/A	DeepDel	14q12
PNP	N/A	DeepDel	14q11.2
NPAT	N/A	DeepDel	11q22.3
NPR2	N/A	DeepDel	9p13.3
NRGN	N/A	DeepDel	11q24.2
NRL	N/A	DeepDel	14q11.2-q12
OCM2	N/A	AMP	7q21.3
OPCML	N/A	DeepDel	11q25
SIX6	N/A	DeepDel	14q23.1
OTX2	N/A	DeepDel	14q22.3
OXA1L	N/A	DeepDel	14q11.2
PABPC3	N/A	DeepDel	13q12.13
PAX9	N/A	DeepDel	14q13.3
PCCA	N/A	DeepDel	13q32.3
PCDH8	N/A	DeepDel	13q14.3
SERPINA5	N/A	DeepDel	14q32.13
PCK2	N/A	DeepDel	14q11.2-q12
CHMP1A	N/A	DeepDel	16q24.3
PGF	N/A	DeepDel	14q24.3
SERPINA1	N/A	DeepDel	14q32.13
SERPINA4	N/A	DeepDel	14q32.13
PIGH	N/A	DeepDel	14q24.1
PNN	N/A	DeepDel	14q21.1
UBL3	N/A	DeepDel	13q12.3
POLE2	N/A	DeepDel	14q21.3
POU4F1	N/A	DeepDel	13q31.1
PPM1A	N/A	DeepDel	14q23.1
PPP1R2	N/A	AMP	3q29
PPP2R1B	N/A	DeepDel	11q23.1
PPP2R5C	N/A	DeepDel	14q32.31
PPP2R5E	N/A	DeepDel	14q23.2
PRKCH	N/A	DeepDel	14q23.1
DNAJC3	N/A	DeepDel	13q32.1
PRKY	N/A	DeepDel	Yp11.2
LGMN	N/A	DeepDel	14q32.12
PRSS3	N/A	DeepDel	9p13.3
PSEN1	N/A	DeepDel	14q24.2
PSMA3	N/A	DeepDel	14q23.1
PSMA6	N/A	DeepDel	14q13.2
PSMB5	N/A	DeepDel	14q11.2
PSMC1	N/A	DeepDel	14q32.11
PSMC6	N/A	DeepDel	14q22.1
PSME1	N/A	DeepDel	14q12
PSME2	N/A	DeepDel	14q12
PTGDR	N/A	DeepDel	14q22.1
PTGER2	N/A	DeepDel	14q22.1
PTS	N/A	DeepDel	11q23.1
NECTIN1	N/A	DeepDel	11q23.3
ABCD4	N/A	DeepDel	14q24.3
PYGL	N/A	DeepDel	14q22.1
RABGGTA	N/A	DeepDel	14q12
MOK	N/A	DeepDel	14q32.31
RAP2A	N/A	DeepDel	13q32.1
RDX	N/A	DeepDel	11q22.3
RFC3	N/A	DeepDel	13q13.2
RFX3	N/A	DeepDel	9p24.2
RFXAP	N/A	DeepDel	13q13.3
RHD	N/A	AMP	1p36.11
GRK1	N/A	DeepDel	13q34
RLN1	N/A	DeepDel	9p24.1
RLN2	N/A	DeepDel	9p24.1
RMRP	N/A	DeepDel	9p13.3
RNASE1	N/A	DeepDel	14q11.2
RNASE2	N/A	DeepDel	14q11.2
RNASE3	N/A	DeepDel	14q11.2
RNASE4	N/A	DeepDel	14q11.2
RNASE6	N/A	DeepDel	14q11.2
RNF6	N/A	DeepDel	13q12.13
RPL8	N/A	AMP	8q24.3
RPL13	N/A	DeepDel	16q24.3|17p11.2
RPL21	N/A	DeepDel	13q12.2
RPL36AL	N/A	DeepDel	14q21.3
RPS4Y1	N/A	DeepDel	Yp11.2
RPS6	N/A	DeepDel	9p22.1
RPS25	N/A	DeepDel	11q23.3
RPS29	N/A	DeepDel	14q21.3
RTN1	N/A	DeepDel	14q23.1
SALL2	N/A	DeepDel	14q11.2
SC5D	N/A	DeepDel	11q23.3-q24.1
SCN2B	N/A	DeepDel	11q23.3
SCN4B	N/A	DeepDel	11q23.3
CCL19	N/A	DeepDel	9p13.3
CCL21	N/A	DeepDel	9p13.3
SEL1L	N/A	DeepDel	14q31.1
SRSF5	N/A	DeepDel	14q24.1
SGCG	N/A	DeepDel	13q12.12
SH3GL2	N/A	DeepDel	9p22.2
SHB	N/A	DeepDel	9p13.1
ST3GAL4	N/A	DeepDel	11q24.2
SLC1A1	N/A	DeepDel	9p24.2
SLC7A1	N/A	DeepDel	13q12.3
SLC8A3	N/A	DeepDel	14q24.2
SLC10A1	N/A	DeepDel	14q24.1
SLC10A2	N/A	DeepDel	13q33.1
SLC15A1	N/A	DeepDel	13q32.2-q32.3
SLN	N/A	DeepDel	11q22.3
SNAPC1	N/A	DeepDel	14q23.2
SNAPC3	N/A	DeepDel	9p22.3
SORL1	N/A	DeepDel	11q24.1
SOS2	N/A	DeepDel	14q21.3
SOX1	N/A	DeepDel	13q34
SPG7	N/A	DeepDel	16q24.3
SPTB	N/A	DeepDel	14q23.3
SRP54	N/A	DeepDel	14q13.2
SRPRA	N/A	DeepDel	11q24.2
SRY	N/A	DeepDel	Yp11.2
SSTR1	N/A	DeepDel	14q21.1
ST14	N/A	DeepDel	11q24.3
STYX	N/A	DeepDel	14q22.1
TAGLN	N/A	DeepDel	11q23.3
TEAD4	N/A	DeepDel	12p13.33
TECTA	N/A	DeepDel	11q23.3
TEP1	N/A	DeepDel	14q11.2
TESK1	N/A	DeepDel	9p13.3
TFDP1	N/A	DeepDel	13q34
TGFB3	N/A	DeepDel	14q24.3
TGM1	N/A	DeepDel	14q12
THY1	N/A	DeepDel	11q23.3
TLN1	N/A	DeepDel	9p13.3
TNFAIP2	N/A	DeepDel	14q32.32
TPM2	N/A	DeepDel	9p13.3
TPP2	N/A	DeepDel	13q33.1
TPT1	N/A	DeepDel	13q14.13
TRPC4	N/A	DeepDel	13q13.3
TRPC6	N/A	DeepDel	11q22.1
TSPY1	N/A	DeepDel	Yp11.2
TUBA3C	N/A	DeepDel	13q12.11
TXNRD1	N/A	DeepDel	12q23.3
TYRP1	N/A	DeepDel	9p23
UCHL3	N/A	DeepDel	13q22.2
UPK2	N/A	DeepDel	11q23.3
USH2A	N/A	AMP	1q41
UTY	N/A	DeepDel	Yq11.221
VCP	N/A	DeepDel	9p13.3
VLDLR	N/A	DeepDel	9p24.2
VRK1	N/A	DeepDel	14q32.2
WARS	N/A	DeepDel	14q32.2
XRCC3	N/A	DeepDel	14q32.33
ZFY	N/A	DeepDel	Yp11.2
ZIC2	N/A	DeepDel	13q32.3
ZNF7	N/A	AMP	8q24.3
ZNF16	N/A	AMP	8q24.3
ZBTB25	N/A	DeepDel	14q23.3
ZNF202	N/A	DeepDel	11q24.1
DAP3	N/A	AMP	1q22
CUL5	N/A	DeepDel	11q22.3
IFT88	N/A	DeepDel	13q12.11
PABPN1	N/A	DeepDel	14q11.2
DPF3	N/A	DeepDel	14q24.2
GPR68	N/A	DeepDel	14q32.11
PNPLA4	N/A	DeepDel	Xp22.31
KDM5D	N/A	DeepDel	Yq11.223
USP9Y	N/A	DeepDel	Yq11.221
STK24	N/A	DeepDel	13q32.2
RECK	N/A	DeepDel	9p13.3
GPR65	N/A	DeepDel	14q31.3
GEMIN2	N/A	DeepDel	14q21.1
BARX2	N/A	DeepDel	11q24.3
CDK10	N/A	DeepDel	16q24.3
TNFSF11	N/A	DeepDel	13q14.11
NUMB	N/A	DeepDel	14q24.2-q24.3
DDX3Y	N/A	DeepDel	Yq11.221
JRKL	N/A	DeepDel	11q21
ADAM21	N/A	DeepDel	14q24.2
ADAM20	N/A	DeepDel	14q24.2
MPDZ	N/A	DeepDel	9p23
DLK1	N/A	DeepDel	14q32.2
SCEL	N/A	DeepDel	13q22.3
SUCLA2	N/A	DeepDel	13q14.2
CCNK	N/A	DeepDel	14q32.2
CDKL1	N/A	DeepDel	14q21.3
DCAF5	N/A	DeepDel	14q24.1
ALKBH1	N/A	DeepDel	14q24.3
DLEU2	N/A	DeepDel	13q14.2
TSC22D1	N/A	DeepDel	13q14.11
PROZ	N/A	DeepDel	13q34
ARHGEF7	N/A	DeepDel	13q34
CDC16	N/A	DeepDel	13q34
ZPR1	N/A	DeepDel	11q23.3
EIF2B2	N/A	DeepDel	14q24.3
MTMR2	N/A	DeepDel	11q21
CCNA1	N/A	DeepDel	13q13.3
AP1G2	N/A	DeepDel	14q11.2
FOXH1	N/A	AMP	8q24.3
SLC7A7	N/A	DeepDel	14q11.2
CLDN10	N/A	DeepDel	13q32.1
EIF1AY	N/A	DeepDel	Yq11.223
TMSB4Y	N/A	DeepDel	Yq11.221
USP2	N/A	DeepDel	11q23.3
MTMR6	N/A	DeepDel	13q12.13
MTA1	N/A	DeepDel	14q32.33
NEMF	N/A	DeepDel	14q21.3
HTR3B	N/A	DeepDel	11q23.2
ZW10	N/A	DeepDel	11q23.2
DCLK1	N/A	DeepDel	13q13.3
ZMYM5	N/A	DeepDel	13q12.11
PNMA1	N/A	DeepDel	14q24.3
RPS6KA5	N/A	DeepDel	14q32.11
MMP20	N/A	DeepDel	11q22.2
CER1	N/A	DeepDel	9p22.3
UBE4A	N/A	DeepDel	11q23.3
ITGBL1	N/A	DeepDel	13q33.1
CPNE6	N/A	DeepDel	14q11.2
KL	N/A	DeepDel	13q13.1
NRXN3	N/A	DeepDel	14q24.3-q31.1
PLAA	N/A	DeepDel	9p21.2
TM9SF2	N/A	DeepDel	13q32.3
GRHPR	N/A	DeepDel	9p13.2
MED17	N/A	DeepDel	11q21
ITM2B	N/A	DeepDel	13q14.2
AKAP6	N/A	DeepDel	14q12
AKAP5	N/A	DeepDel	14q23.3
SPTLC2	N/A	DeepDel	14q24.3
BAG5	N/A	DeepDel	14q32.33
EI24	N/A	DeepDel	11q24.2
ATP5MPL	N/A	DeepDel	14q32.33
CDC42BPB	N/A	DeepDel	14q32.32
VPS9D1	N/A	DeepDel	16q24.3
MTRF1	N/A	DeepDel	13q14.11
RGS6	N/A	DeepDel	14q24.2
FEZ1	N/A	DeepDel	11q24.2
LRRC14	N/A	AMP	8q24.3
PRORP	N/A	DeepDel	14q13.2
CEP57	N/A	DeepDel	11q21
UTP14C	N/A	DeepDel	13q14.3
ARHGAP32	N/A	DeepDel	11q24.3
SUSD6	N/A	DeepDel	14q24.1
PIEZO1	N/A	DeepDel	16q24.3
KIAA0586	N/A	DeepDel	14q23.1
DLGAP5	N/A	DeepDel	14q22.3
NUP58	N/A	DeepDel	13q12.13
RGP1	N/A	DeepDel	9p13.3
MELK	N/A	DeepDel	9p13.2
RUSC2	N/A	DeepDel	9p13.3
C2CD2L	N/A	DeepDel	11q23.3
AREL1	N/A	DeepDel	14q24.3
TOX4	N/A	DeepDel	14q11.2
TBC1D4	N/A	DeepDel	13q22.2
TECPR2	N/A	DeepDel	14q32.31
ZBTB5	N/A	DeepDel	9p13.2
PUM3	N/A	DeepDel	9p24.2
NR1H4	N/A	DeepDel	12q23.1
REC8	N/A	DeepDel	14q12
MED6	N/A	DeepDel	14q24.2
NAALAD2	N/A	DeepDel	11q14.3
GNE	N/A	DeepDel	9p13.3
GPC6	N/A	DeepDel	13q31.3-q32.1
FRY	N/A	DeepDel	13q13.1
MBNL2	N/A	DeepDel	13q32.1
FARP1	N/A	DeepDel	13q32.2
LPAR6	N/A	DeepDel	13q14.2
SLC25A15	N/A	DeepDel	13q14.11
RCL1	N/A	DeepDel	9p24.1
CNIH1	N/A	DeepDel	14q22.2
RBM7	N/A	DeepDel	11q23.2
LHFPL6	N/A	DeepDel	13q13.3-q14.11
DHRS2	N/A	DeepDel	14q11.2
MPZL2	N/A	DeepDel	11q23.3
TRIM13	N/A	DeepDel	13q14.2
USPL1	N/A	DeepDel	13q12.3
TOPORS	N/A	DeepDel	9p21.1
MRPS31	N/A	DeepDel	13q14.11
SPRY2	N/A	DeepDel	13q31.1
ABCC4	N/A	DeepDel	13q32.1
EFS	N/A	DeepDel	14q11.2
SIGMAR1	N/A	DeepDel	9p13.3
SAP18	N/A	DeepDel	13q12.11
DLEU1	N/A	DeepDel	13q14.2-q14.3
IRF9	N/A	DeepDel	14q12
TUBB3	N/A	DeepDel	16q24.3
PRMT5	N/A	DeepDel	14q11.2
TUBGCP3	N/A	DeepDel	13q34
N4BP2L2	N/A	DeepDel	13q13.1
PIBF1	N/A	DeepDel	13q21.33-q22.1
SEC23A	N/A	DeepDel	14q21.1
CREB3	N/A	DeepDel	9p13.3
VTI1B	N/A	DeepDel	14q24.1
UNC13B	N/A	DeepDel	9p13.3
FBLN5	N/A	DeepDel	14q32.12
HYOU1	N/A	DeepDel	11q23.3
BATF	N/A	DeepDel	14q24.3
TM9SF1	N/A	DeepDel	14q12
OLFM4	N/A	DeepDel	13q14.3
SIVA1	N/A	DeepDel	14q32.33
NPC2	N/A	DeepDel	14q24.3
AHSA1	N/A	DeepDel	14q24.3
TXNIP	N/A	AMP	1q21.1
POSTN	N/A	DeepDel	13q13.3
ATP5MG	N/A	DeepDel	11q23.3
EXOC5	N/A	DeepDel	14q22.3
DMRT2	N/A	DeepDel	9p24.3
CGRRF1	N/A	DeepDel	14q22.2
RRAGA	N/A	DeepDel	9p22.1
TNFSF13B	N/A	DeepDel	13q33.3
PNMA2	N/A	DeepDel	8p21.2
GJB6	N/A	DeepDel	13q12.11
HSPH1	N/A	DeepDel	13q12.3
WASF3	N/A	DeepDel	13q12.13
CCL27	N/A	DeepDel	9p13.3
CYP46A1	N/A	DeepDel	14q32.2
USP20	N/A	AMP	9q34.11
EDDM3A	N/A	DeepDel	14q11.2
CFHR3	N/A	AMP	1q31.3
GPR83	N/A	DeepDel	11q21
DHRS4	N/A	DeepDel	14q11.2
SUGT1	N/A	DeepDel	13q14.3
PAPOLA	N/A	DeepDel	14q32.2
BTNL3	N/A	DeepDel	5q35.3
SRSF8	N/A	DeepDel	11q21
ACOT2	N/A	DeepDel	14q24.3
TMED10	N/A	DeepDel	14q24.3
FERMT2	N/A	DeepDel	14q22.1
LILRB3	N/A	AMP	19q13.42
RIPK3	N/A	DeepDel	14q12
CNMD	N/A	DeepDel	13q14.3
ADAMTS8	N/A	DeepDel	11q24.3
PTPN21	N/A	DeepDel	14q31.3
PRDM7	N/A	DeepDel	16q24.3
AP4S1	N/A	DeepDel	14q12
ERG28	N/A	DeepDel	14q24.3
SOX21	N/A	DeepDel	13q32.1
WDHD1	N/A	DeepDel	14q22.2-q22.3
INSL6	N/A	DeepDel	9p24.1
BAZ1A	N/A	DeepDel	14q13.1-q13.2
TREH	N/A	DeepDel	11q23.3
MAP4K5	N/A	DeepDel	14q22.1
PTENP1	N/A	DeepDel	9p13.3
WBP4	N/A	DeepDel	13q14.11
SUPT16H	N/A	DeepDel	14q11.2
AKAP11	N/A	DeepDel	13q14.11
MST1L	N/A	AMP	1p36.13
DCTN3	N/A	DeepDel	9p13.3
KLF12	N/A	DeepDel	13q22.1
EXOSC8	N/A	DeepDel	13q13.3
NID2	N/A	DeepDel	14q22.1
RASA3	N/A	DeepDel	13q34
NLGN4Y	N/A	DeepDel	Yq11.221
FRMPD1	N/A	DeepDel	9p13.2
VASH1	N/A	DeepDel	14q24.3
FNDC3A	N/A	DeepDel	13q14.2
ATG14	N/A	DeepDel	14q22.3
DZIP1	N/A	DeepDel	13q32.1
ZBTB1	N/A	DeepDel	14q23.3
CEP164	N/A	DeepDel	11q23.3
SNW1	N/A	DeepDel	14q24.3
TCF25	N/A	DeepDel	16q24.3
ACIN1	N/A	DeepDel	14q11.2
PCNX1	N/A	DeepDel	14q24.2
IGSF9B	N/A	DeepDel	11q25
DAAM1	N/A	DeepDel	14q23.1
MYO16	N/A	DeepDel	13q33.3
SAMD4A	N/A	DeepDel	14q22.2
ENDOD1	N/A	DeepDel	11q21
MYCBP2	N/A	DeepDel	13q22.3
VWA8	N/A	DeepDel	13q14.11
EXPH5	N/A	DeepDel	11q22.3
TRIM35	N/A	DeepDel	8p21.2
ZC3H13	N/A	DeepDel	13q14.13
TTLL5	N/A	DeepDel	14q24.3
SPART	N/A	DeepDel	13q13.3
TOGARAM1	N/A	DeepDel	14q21.2
LRCH1	N/A	DeepDel	13q14.13-q14.2
RCOR1	N/A	DeepDel	14q32.31-q32.32
PHLDB1	N/A	DeepDel	11q23.3
KANK1	N/A	AMP	9p24.3
SYNE2	N/A	DeepDel	14q23.2
SIK2	N/A	DeepDel	11q23.1
PACS2	N/A	DeepDel	14q32.33
ATP11A	N/A	DeepDel	13q34
SCFD1	N/A	DeepDel	14q12
MCF2L	N/A	DeepDel	13q34
MTUS2	N/A	DeepDel	13q12.3
NCAPD3	N/A	DeepDel	11q25
DOCK9	N/A	DeepDel	13q32.3
PHF24	N/A	DeepDel	9p13.3
KHNYN	N/A	DeepDel	14q12
ANGEL1	N/A	DeepDel	14q24.3
FAM189A1	N/A	DeepDel	15q13.1
PPP1R13B	N/A	DeepDel	14q32.33
SIK3	N/A	DeepDel	11q23.3
SLC7A8	N/A	DeepDel	14q11.2
TGDS	N/A	DeepDel	13q32.1
ZFYVE26	N/A	DeepDel	14q24.1
TTC9	N/A	DeepDel	14q24.2
VSIG2	N/A	DeepDel	11q24.2
DDX58	N/A	DeepDel	9p21.1
KLHDC2	N/A	DeepDel	14q21.3
BACE1	N/A	DeepDel	11q23.3
TRIM29	N/A	DeepDel	11q23.3
CADM1	N/A	DeepDel	11q23.3
FLRT2	N/A	DeepDel	14q31.3
PANX1	N/A	DeepDel	11q21
SLC24A2	N/A	DeepDel	9p22.1-p21.3
GSTT4	N/A	AMP	22q11.23
DNAJB5	N/A	DeepDel	9p13.3
HECTD1	N/A	DeepDel	14q12
POU2F3	N/A	DeepDel	11q23.3
DCAF12	N/A	DeepDel	9p13.3
HEATR5A	N/A	DeepDel	14q12
VIRMA	N/A	DeepDel	8q22.1
NGDN	N/A	DeepDel	14q11.2
HINFP	N/A	DeepDel	11q23.3
REXO2	N/A	DeepDel	11q23.2
LRP10	N/A	DeepDel	14q11.2
PLEKHG3	N/A	DeepDel	14q23.3
SIPA1L1	N/A	DeepDel	14q24.2
SLITRK5	N/A	DeepDel	13q31.2
AUTS2	N/A	DeepDel	7q11.22
DCAF4	N/A	DeepDel	14q24.2
KIF26A	N/A	DeepDel	14q32.33
TMEM251	N/A	DeepDel	14q32.12
SPAG8	N/A	DeepDel	9p13.3
FBXL3	N/A	DeepDel	13q22.3
NKX2-8	N/A	DeepDel	14q13.3
FBXO10	N/A	DeepDel	9p13.2
TINF2	N/A	DeepDel	14q12
SACS	N/A	DeepDel	13q12.12
OR8G2P	N/A	DeepDel	11q24.2
OR8B8	N/A	DeepDel	11q24.2
OR8G1	N/A	DeepDel	11q24.2
PLEK2	N/A	DeepDel	14q23.3-q24.1
INTS6	N/A	DeepDel	13q14.3
TIMM9	N/A	DeepDel	14q23.1
TIMM8B	N/A	DeepDel	11q23.1
OR10G3	N/A	DeepDel	14q11.2
OR10G2	N/A	DeepDel	14q11.2
CKAP2	N/A	DeepDel	13q14.3
OR8B2	N/A	DeepDel	11q24.2
OR4E2	N/A	DeepDel	14q11.2
NUFIP1	N/A	DeepDel	13q14.12
SNORD102	N/A	DeepDel	13q12.2
RANBP6	N/A	DeepDel	9p24.1
NBEA	N/A	DeepDel	13q13.3
CHORDC1	N/A	DeepDel	11q14.3
TCL6	N/A	DeepDel	14q32.13
DNAI1	N/A	DeepDel	9p13.3
MLH3	N/A	DeepDel	14q24.3
ACAD8	N/A	DeepDel	11q25
B3GAT1	N/A	DeepDel	11q25
DMAC2L	N/A	DeepDel	14q21.3
CPNE7	N/A	DeepDel	16q24.3
KCNH5	N/A	DeepDel	14q23.2
CIDEB	N/A	DeepDel	14q12
OXGR1	N/A	DeepDel	13q32.1
SIT1	N/A	DeepDel	9p13.3
SPINK4	N/A	DeepDel	9p13.3
DCPS	N/A	DeepDel	11q24.2
C11ORF54	N/A	DeepDel	11q21
RGCC	N/A	DeepDel	13q14.11
COMMD5	N/A	AMP	8q24.3
FOXN3-AS2	N/A	DeepDel	14q32.11
ZBTB44	N/A	DeepDel	11q24.3
MED4	N/A	DeepDel	13q14.2
CHMP4A	N/A	DeepDel	14q12
THYN1	N/A	DeepDel	11q25
STXBP6	N/A	DeepDel	14q12
DNAJC15	N/A	DeepDel	13q14.11
DDX25	N/A	DeepDel	11q24.2
ALG5	N/A	DeepDel	13q13.3
GPR132	N/A	DeepDel	14q32.33
POMT2	N/A	DeepDel	14q24.3
STRN3	N/A	DeepDel	14q12
SLC39A2	N/A	DeepDel	14q11.2
ERO1A	N/A	DeepDel	14q22.1
STOML2	N/A	DeepDel	9p13.3
CYHR1	N/A	AMP	8q24.3
AK3	N/A	DeepDel	9p24.1
NTM	N/A	DeepDel	11q25
CDON	N/A	DeepDel	11q24.2
COQ6	N/A	DeepDel	14q24.3
EXOSC3	N/A	DeepDel	9p13.2
EMC9	N/A	DeepDel	14q12
VPS36	N/A	DeepDel	13q14.3
ATL1	N/A	DeepDel	14q22.1
FCF1	N/A	DeepDel	14q24.3
POLR1D	N/A	DeepDel	13q12.2
CRYL1	N/A	DeepDel	13q12.11
SIDT2	N/A	DeepDel	11q23.3
RDH11	N/A	DeepDel	14q24.1
PHF11	N/A	DeepDel	13q14.2
SERPINA10	N/A	DeepDel	14q32.13
CDKN2A-DT	N/A	DeepDel	9p21.3
GLRX5	N/A	DeepDel	14q32.13
ZNF219	N/A	DeepDel	14q11.2
COX16	N/A	DeepDel	14q24.2
UBAP1	N/A	DeepDel	9p13.3
GMPR2	N/A	DeepDel	14q12
SLC22A17	N/A	DeepDel	14q11.2
SLC25A37	N/A	AMP	8p21.2
DACT1	N/A	DeepDel	14q23.1
POMP	N/A	DeepDel	13q12.3
ATP6V1D	N/A	DeepDel	14q23.3
TRAPPC4	N/A	DeepDel	11q23.3
EVL	N/A	DeepDel	14q32.2
CWC15	N/A	DeepDel	11q21
CHMP5	N/A	DeepDel	9p13.3
GSKIP	N/A	DeepDel	14q32.2
JKAMP	N/A	DeepDel	14q23.1
CINP	N/A	DeepDel	14q32.31
MBIP	N/A	DeepDel	14q13.3
UFM1	N/A	DeepDel	13q13.3
DHRS7	N/A	DeepDel	14q23.1
RTRAF	N/A	DeepDel	14q22.1
ASB2	N/A	DeepDel	14q32.12
TRAPPC2L	N/A	DeepDel	16q24.3
PADI3	N/A	AMP	1p36.13
WWOX	N/A	DeepDel	16q23.1-q23.2
TMEM8B	N/A	DeepDel	9p13.3
ATP8A2	N/A	DeepDel	13q12.13
SIX4	N/A	DeepDel	14q23.1
SPA17	N/A	DeepDel	11q24.2
IL17D	N/A	DeepDel	13q12.11
ZFYVE1	N/A	DeepDel	14q24.2
FXYD6	N/A	DeepDel	11q23.3
CNTN5	N/A	DeepDel	11q22.1
CPSF2	N/A	DeepDel	14q32.12
KCNK10	N/A	DeepDel	14q31.3
SNTG1	N/A	DeepDel	8q11.21
GNG2	N/A	DeepDel	14q22.1
SIAE	N/A	DeepDel	11q24.2
C11ORF71	N/A	DeepDel	11q23.2
ROBO4	N/A	DeepDel	11q24.2
EQTN	N/A	DeepDel	9p21.2
NDFIP2	N/A	DeepDel	13q31.1
SLC35F2	N/A	DeepDel	11q22.3
RAB39A	N/A	DeepDel	11q22.3
MPHOSPH8	N/A	DeepDel	13q12.11
BTG4	N/A	DeepDel	11q23.1
KCTD9	N/A	DeepDel	8p21.2
BNC2	N/A	DeepDel	9p22.3-p22.2
HAUS6	N/A	DeepDel	9p22.1
KLHL28	N/A	DeepDel	14q21.2
NXPE4	N/A	DeepDel	11q23.2
APTX	N/A	DeepDel	9p21.1
BIVM	N/A	DeepDel	13q33.1
DEF8	N/A	DeepDel	16q24.3
ANKRD49	N/A	DeepDel	11q21
CNTLN	N/A	DeepDel	9p22.2
FOCAD	N/A	DeepDel	9p21.3
TMEM260	N/A	DeepDel	14q22.3
UBE2R2	N/A	DeepDel	9p13.3
HAUS4	N/A	DeepDel	14q11.2
SOHLH2	N/A	DeepDel	13q13.3
TTC12	N/A	DeepDel	11q23.2
TMCO3	N/A	DeepDel	13q34
PPP2R3C	N/A	DeepDel	14q13.2
PRPF39	N/A	DeepDel	14q21.2
C14ORF119	N/A	DeepDel	14q11.2
FBXO34	N/A	DeepDel	14q22.3
CDCA4	N/A	DeepDel	14q32.33
NRDE2	N/A	DeepDel	14q32.11
SPATA6L	N/A	DeepDel	9p24.2-p24.1
PDPR	N/A	AMP	16q22.1
ENOX1	N/A	DeepDel	13q14.11
RNF31	N/A	DeepDel	14q12
ARGLU1	N/A	DeepDel	13q33.3
ATG2B	N/A	DeepDel	14q32.2
RBM23	N/A	DeepDel	14q11.2
UBR7	N/A	DeepDel	14q32.12
DNAAF2	N/A	DeepDel	14q21.3
CCDC198	N/A	DeepDel	14q22.3
DCUN1D2	N/A	DeepDel	13q34
RCBTB1	N/A	DeepDel	13q14.2
NKAPD1	N/A	DeepDel	11q23.1
EXD2	N/A	DeepDel	14q24.1
SMU1	N/A	DeepDel	9p21.1
VRTN	N/A	DeepDel	14q24.3
PSPC1	N/A	DeepDel	13q12.11
NUDT15	N/A	DeepDel	13q14.2
MIS18BP1	N/A	DeepDel	14q21.2
SYNJ2BP	N/A	DeepDel	14q24.2
SLC39A9	N/A	DeepDel	14q24.1
MEG3	N/A	DeepDel	14q32.2
GPALPP1	N/A	DeepDel	13q14.12
DHRS4-AS1	N/A	DeepDel	14q11.2
TNFRSF19	N/A	DeepDel	13q12.12
ELMOD1	N/A	DeepDel	11q22.3
FOXRED1	N/A	DeepDel	11q24.2
SUPT20H	N/A	DeepDel	13q13.3
ANKRD10	N/A	DeepDel	13q34
G2E3	N/A	DeepDel	14q12
FLVCR2	N/A	DeepDel	14q24.3
OSGEP	N/A	DeepDel	14q11.2
RAB20	N/A	DeepDel	13q34
CDC37L1	N/A	DeepDel	9p24.1
DENND4C	N/A	DeepDel	9p22.1
GPATCH2L	N/A	DeepDel	14q24.3
PPP4R3A	N/A	DeepDel	14q32.12
KDM4D	N/A	DeepDel	11q21
ARHGEF40	N/A	DeepDel	14q11.2
BTBD7	N/A	DeepDel	14q32.12
NAXD	N/A	DeepDel	13q34
AP5M1	N/A	DeepDel	14q22.3
CDK5RAP2	N/A	AMP	9q33.2
UGGT2	N/A	DeepDel	13q32.1
TDP1	N/A	DeepDel	14q32.11
ZNF839	N/A	DeepDel	14q32.31
PCID2	N/A	DeepDel	13q34
SCN3B	N/A	DeepDel	11q24.1
SPATA7	N/A	DeepDel	14q31.3
VPS11	N/A	DeepDel	11q23.3
UBAP2	N/A	DeepDel	9p13.3
CENPJ	N/A	DeepDel	13q12.12-q12.13
EAPP	N/A	DeepDel	14q13.1
PLGRKT	N/A	DeepDel	9p24.1
ACTR10	N/A	DeepDel	14q23.1
THSD1	N/A	DeepDel	13q14.3
KLHL9	N/A	DeepDel	9p21.3
BAIAP2L1	N/A	DeepDel	7q21.3-q22.1
TEX12	N/A	DeepDel	11q23.1
RNF17	N/A	DeepDel	13q12.12
YLPM1	N/A	DeepDel	14q24.3
CRTAM	N/A	DeepDel	11q24.1
PARD3	N/A	DeepDel	10p11.22-p11.21
METTL3	N/A	DeepDel	14q11.2
LTB4R2	N/A	DeepDel	14q12
ASAH2	N/A	DeepDel	10q11.23
TMPRSS4	N/A	DeepDel	11q23.3
OR2S2	N/A	DeepDel	9p13.3
KCNK13	N/A	DeepDel	14q32.11
IFNK	N/A	DeepDel	9p21.2
IFT46	N/A	DeepDel	11q23.3
SMCO4	N/A	DeepDel	11q21
CCDC177	N/A	DeepDel	14q24.1
SDR39U1	N/A	DeepDel	14q12
C14ORF132	N/A	DeepDel	14q32.2
PRDM10	N/A	DeepDel	11q24.3
DAZ2	N/A	DeepDel	Yq11.223
DDX24	N/A	DeepDel	14q32.12
RPGRIP1	N/A	DeepDel	14q11.2
ADCK1	N/A	DeepDel	14q24.3
TMEM63C	N/A	DeepDel	14q24.3
PELI2	N/A	DeepDel	14q22.3
SPRYD7	N/A	DeepDel	13q14.2
RHOJ	N/A	DeepDel	14q23.2
NDRG2	N/A	DeepDel	14q11.2
GALNT16	N/A	DeepDel	14q24.1
DSCAML1	N/A	DeepDel	11q23.3
MYORG	N/A	DeepDel	9p13.3
PLEKHH1	N/A	DeepDel	14q24.1
GRAMD1B	N/A	DeepDel	11q24.1
MAVS	N/A	DeepDel	20p13
COG6	N/A	DeepDel	13q14.11
NYNRIN	N/A	DeepDel	14q12
TXNDC16	N/A	DeepDel	14q22.1
CEP126	N/A	DeepDel	11q22.1
ARHGAP20	N/A	DeepDel	11q22.3-q23.1
TRMT5	N/A	DeepDel	14q23.1
UNC79	N/A	DeepDel	14q32.12
RIC1	N/A	DeepDel	9p24.1
HOMEZ	N/A	DeepDel	14q11.2
BEGAIN	N/A	DeepDel	14q32.2
USP28	N/A	DeepDel	11q23.2
CHD8	N/A	DeepDel	14q11.2
FANCM	N/A	DeepDel	14q21.2
GBA2	N/A	DeepDel	9p13.3
PPP4R4	N/A	DeepDel	14q32.12-q32.13
ZNF410	N/A	DeepDel	14q24.3
NGB	N/A	DeepDel	14q24.3
ZNF250	N/A	AMP	8q24.3
RBM25	N/A	DeepDel	14q24.2
DMRT3	N/A	DeepDel	9p24.3
SNX6	N/A	DeepDel	14q13.1
CARD18	N/A	DeepDel	11q22.3
SAV1	N/A	DeepDel	14q22.1
AASDHPPT	N/A	DeepDel	11q22.3
C14ORF93	N/A	DeepDel	14q11.2
ABHD4	N/A	DeepDel	14q11.2
PKNOX2	N/A	DeepDel	11q24.2
VIPAS39	N/A	DeepDel	14q24.3
DMRTA1	N/A	DeepDel	9p21.3
TP53AIP1	N/A	DeepDel	11q24.3
RBM26	N/A	DeepDel	13q31.1
MMP27	N/A	DeepDel	11q22.2
NPAS3	N/A	DeepDel	14q13.1
SMOC1	N/A	DeepDel	14q24.2
MOAP1	N/A	DeepDel	14q32.12
ABCG4	N/A	DeepDel	11q23.3
DIO3OS	N/A	DeepDel	14q32.31
EDDM3B	N/A	DeepDel	14q11.2
IRF2BPL	N/A	DeepDel	14q24.3
ROBO3	N/A	DeepDel	11q24.2
XPO4	N/A	DeepDel	13q12.11
MPP5	N/A	DeepDel	14q23.3
CDH24	N/A	DeepDel	14q11.2
INF2	N/A	DeepDel	14q32.33
POLR1E	N/A	DeepDel	9p13.2
PCNX4	N/A	DeepDel	14q23.1
CSMD1	N/A	DeepDel	8p23.2
GPR135	N/A	DeepDel	14q23.1
TSPY2	N/A	DeepDel	Yp11.2
RBMY3AP	N/A	DeepDel	Yp11.2
TTTY15	N/A	DeepDel	Yq11.221
EBF2	N/A	DeepDel	8p21.2
METTL17	N/A	DeepDel	14q11.2
C11ORF1	N/A	DeepDel	11q23.1
IFT22	N/A	AMP	7q22.1
IL25	N/A	DeepDel	14q11.2
GNPNAT1	N/A	DeepDel	14q22.1
LRRC19	N/A	DeepDel	9p21.2
NOL6	N/A	DeepDel	9p13.3
UPF3A	N/A	DeepDel	13q34
PRAMEF1	N/A	DeepDel	1p36.21
PRAMEF2	N/A	DeepDel	1p36.21
C8ORF33	N/A	AMP	8q24.3
MRPL57	N/A	DeepDel	13q12.11
OTUB2	N/A	DeepDel	14q32.12
DBNDD1	N/A	DeepDel	16q24.3
ZFYVE21	N/A	DeepDel	14q32.33
POGLUT2	N/A	DeepDel	13q33.1
TAF1D	N/A	DeepDel	11q21
RNF26	N/A	DeepDel	11q23.3
MEG8	N/A	DeepDel	14q32.2-q32.31
LILRA6	N/A	AMP	19q13.42
THTPA	N/A	DeepDel	14q11.2
DCAF10	N/A	DeepDel	9p13.2
OR4K5	N/A	DeepDel	14q11.2
OR11H2	N/A	DeepDel	14q11.2
WDR25	N/A	DeepDel	14q32.2
OR4F5	N/A	DeepDel	1p36.33
OR4K1	N/A	DeepDel	14q11.2
CARS2	N/A	DeepDel	13q34
RNF219	N/A	DeepDel	13q31.1
FAM118B	N/A	DeepDel	11q24.2
VCPKMT	N/A	DeepDel	14q21.3
NAA16	N/A	DeepDel	13q14.11
RNASEH2B	N/A	DeepDel	13q14.3
DYNC2H1	N/A	DeepDel	11q22.3
NLRX1	N/A	DeepDel	11q23.3
MSANTD2	N/A	DeepDel	11q24.2
LINC00341	N/A	DeepDel	14q32.13
ZC2HC1C	N/A	DeepDel	14q24.3
RIOX1	N/A	DeepDel	14q24.3
ZMAT4	N/A	DeepDel	8p11.21
IPO4	N/A	DeepDel	14q12
DHRS12	N/A	DeepDel	13q14.3
GRTP1	N/A	DeepDel	13q34
CCDC82	N/A	DeepDel	11q21
CLMN	N/A	DeepDel	14q32.13
ALG9	N/A	DeepDel	11q23.1
CATSPERB	N/A	DeepDel	14q32.12
CLMP	N/A	DeepDel	11q24.1
PDZD3	N/A	DeepDel	11q23.3
JHY	N/A	DeepDel	11q24.1
BORA	N/A	DeepDel	13q21.33
THSD4	N/A	AMP	15q23
ZC3H14	N/A	DeepDel	14q31.3
CAAP1	N/A	DeepDel	9p21.2
RIN3	N/A	DeepDel	14q32.12
BTNL8	N/A	DeepDel	5q35.3
SPEF2	N/A	DeepDel	5p13.2
L2HGDH	N/A	DeepDel	14q21.3
ERMP1	N/A	DeepDel	9p24.1
DOCK5	N/A	DeepDel	8p21.2
DGLUCY	N/A	DeepDel	14q32.11
CCDC15	N/A	DeepDel	11q24.2
BBOF1	N/A	DeepDel	14q24.3
IFT74	N/A	DeepDel	9p21.2
RUBCNL	N/A	DeepDel	13q14.13
PROSER1	N/A	DeepDel	13q13.3
NUBPL	N/A	DeepDel	14q12
FAM214B	N/A	DeepDel	9p13.3
PDGFD	N/A	DeepDel	11q22.3
DCAF11	N/A	DeepDel	14q12
ARHGAP39	N/A	AMP	8q24.3
THSD7B	N/A	DeepDel	2q22.1
TMEM121	N/A	DeepDel	14q32.33
ZNF34	N/A	AMP	8q24.3
DDHD1	N/A	DeepDel	14q22.1
HCG4B	N/A	DeepDel	6p22.1
TMPRSS5	N/A	DeepDel	11q23.2
OR4K15	N/A	DeepDel	14q11.2
SGPP1	N/A	DeepDel	14q23.2
TMX1	N/A	DeepDel	14q22.1
STMN4	N/A	DeepDel	8p21.2
CDADC1	N/A	DeepDel	13q14.2
CAB39L	N/A	DeepDel	13q14.2
CDT1	N/A	DeepDel	16q24.3
AMN	N/A	DeepDel	14q32.32
DOCK8	N/A	DeepDel	9p24.3
SLIRP	N/A	DeepDel	14q24.3
PCDH11Y	N/A	DeepDel	Yp11.2
CCDC70	N/A	DeepDel	13q14.3
PUS3	N/A	DeepDel	11q24.2
DNAL1	N/A	DeepDel	14q24.3
COG3	N/A	DeepDel	13q14.13
MFRP	N/A	DeepDel	11q23.3
RPS6KL1	N/A	DeepDel	14q24.3
JAM3	N/A	DeepDel	11q25
SYT16	N/A	DeepDel	14q23.2
TTTY5	N/A	DeepDel	Yq11.223
TTTY11	N/A	DeepDel	Yp11.2
TTTY12	N/A	DeepDel	Yp11.2
TTTY13	N/A	DeepDel	Yq11.223
TTTY14	N/A	DeepDel	Yq11.222
BCO2	N/A	DeepDel	11q23.1
TMEM133	N/A	DeepDel	11q22.1
LRMDA	N/A	DeepDel	10q22.2-q22.3
IFI27L2	N/A	DeepDel	14q32.12
TMPRSS13	N/A	DeepDel	11q23.3
KATNAL1	N/A	DeepDel	13q12.3
FSCB	N/A	DeepDel	14q21.2
KBTBD7	N/A	DeepDel	13q14.11
ZCCHC7	N/A	DeepDel	9p13.2
SLITRK6	N/A	DeepDel	13q31.1
DCUN1D5	N/A	DeepDel	11q22.3
POLR3GL	N/A	AMP	1q21.1
BRMS1L	N/A	DeepDel	14q13.2
COA8	N/A	DeepDel	14q32.33
MSANTD4	N/A	DeepDel	11q22.3
HHIPL1	N/A	DeepDel	14q32.2
SPIRE2	N/A	DeepDel	16q24.3
JPH4	N/A	DeepDel	14q11.2
GON7	N/A	DeepDel	14q32.12
KIRREL3	N/A	DeepDel	11q24.2
EBPL	N/A	DeepDel	13q14.2
RNASE7	N/A	DeepDel	14q11.2
HINT2	N/A	DeepDel	9p13.3
INSM2	N/A	DeepDel	14q13.2
C9ORF24	N/A	DeepDel	9p13.3
PIGO	N/A	DeepDel	9p13.3
BUD13	N/A	DeepDel	11q23.3
ARHGAP5-AS1	N/A	DeepDel	14q12
GLIS3-AS1	N/A	DeepDel	9p24.2
TMEM25	N/A	DeepDel	11q23.3
ADGRG7	N/A	DeepDel	3q12.2
RPUSD4	N/A	DeepDel	11q24.2
TBRG1	N/A	DeepDel	11q24.2
TMTC4	N/A	DeepDel	13q32.3
ARHGEF39	N/A	DeepDel	9p13.3
RAB2B	N/A	DeepDel	14q11.2
MEDAG	N/A	DeepDel	13q12.3
ABHD13	N/A	DeepDel	13q33.3
UBASH3B	N/A	DeepDel	11q24.1
DISP1	N/A	DeepDel	1q41
PPP1R16A	N/A	AMP	8q24.3
FAM86B1	N/A	AMP	8p23.1
CFAP300	N/A	DeepDel	11q22.1
ZIC5	N/A	DeepDel	13q32.3
STON2	N/A	DeepDel	14q31.1
ZFHX2	N/A	DeepDel	14q11.2
CIPC	N/A	DeepDel	14q24.3
DIXDC1	N/A	DeepDel	11q23.1
CEP295	N/A	DeepDel	11q21
ZC3H12C	N/A	DeepDel	11q22.3
RPPH1	N/A	DeepDel	14q11.2
GGACT	N/A	DeepDel	13q32.3
SLC25A21	N/A	DeepDel	14q13.3
TPD52L3	N/A	DeepDel	9p24.1
KBTBD6	N/A	DeepDel	13q14.11
PAPLN	N/A	DeepDel	14q24.2
GLB1L2	N/A	DeepDel	11q25
FAM181A	N/A	DeepDel	14q32.12
BTBD6	N/A	DeepDel	14q32.33
EFCAB11	N/A	DeepDel	14q32.11
MLIP	N/A	DeepDel	6p12.1
STARD13	N/A	DeepDel	13q13.1-q13.2
N4BP2L1	N/A	DeepDel	13q13.1
TGIF2LY	N/A	DeepDel	Yp11.2
TBL1Y	N/A	DeepDel	Yp11.2
CARMIL3	N/A	DeepDel	14q11.2
PPP1R3E	N/A	DeepDel	14q11.2
PIP4P1	N/A	DeepDel	14q11.2
IL33	N/A	DeepDel	9p24.1
DMAC1	N/A	DeepDel	9p24.1
ESAM	N/A	DeepDel	11q24.2
ZNF251	N/A	AMP	8q24.3
KIFC2	N/A	AMP	8q24.3
CHURC1	N/A	DeepDel	14q23.3
LIN52	N/A	DeepDel	14q24.3
NEK9	N/A	DeepDel	14q24.3
ALKBH8	N/A	DeepDel	11q22.3
EXOC3L4	N/A	DeepDel	14q32.32
WDR20	N/A	DeepDel	14q32.31
TTC5	N/A	DeepDel	14q11.2
FDXACB1	N/A	DeepDel	11q23.1
C11ORF52	N/A	DeepDel	11q23.1
SLC25A51	N/A	DeepDel	9p13.2-p13.1
CENPBD1	N/A	DeepDel	16q24.3
ZNF276	N/A	DeepDel	16q24.3
ADAMTSL1	N/A	DeepDel	9p22.2-p22.1
LINC00950	N/A	DeepDel	9p13.3
TEX30	N/A	DeepDel	13q33.1
MAPK1IP1L	N/A	DeepDel	14q22.3
TPTE2	N/A	DeepDel	13q12.11
EPSTI1	N/A	DeepDel	13q14.11
EGLN3	N/A	DeepDel	14q13.1
DTD2	N/A	DeepDel	14q12
IFT43	N/A	DeepDel	14q24.3
WDR89	N/A	DeepDel	14q23.2
L3HYPDH	N/A	DeepDel	14q23.1
VPS26B	N/A	DeepDel	11q25
GLB1L3	N/A	DeepDel	11q25
AHNAK2	N/A	DeepDel	14q32.33
ADPRHL1	N/A	DeepDel	13q34
MFSD3	N/A	AMP	8q24.3
TRIM9	N/A	DeepDel	14q22.1
PALM2	N/A	DeepDel	9q31.3
TIRAP	N/A	DeepDel	11q24.2
CARD16	N/A	DeepDel	11q22.3
PKD1L2	N/A	DeepDel	16q23.2
SLITRK1	N/A	DeepDel	13q31.1
C1QTNF5	N/A	DeepDel	11q23.3
TMEM123	N/A	DeepDel	11q22.2
KCTD12	N/A	DeepDel	13q22.3
UHRF2	N/A	DeepDel	9p24.1
TRMT61A	N/A	DeepDel	14q32.33
ARL11	N/A	DeepDel	13q14.2
DHRS1	N/A	DeepDel	14q12
WDFY2	N/A	DeepDel	13q14.3
CMTM5	N/A	DeepDel	14q11.2
PANX3	N/A	DeepDel	11q24.2
APOA5	N/A	DeepDel	11q23.3
N4BP2L2-IT2	N/A	DeepDel	13q13.1
MIA2	N/A	DeepDel	14q13.2
SLC36A4	N/A	DeepDel	11q21
FAT3	N/A	DeepDel	11q14.3
TMEM45B	N/A	DeepDel	11q24.3
COLCA2	N/A	DeepDel	11q23.1
PIH1D2	N/A	DeepDel	11q23.1
NXPE1	N/A	DeepDel	11q23.2
NXPE2	N/A	DeepDel	11q23.2-q23.3
JAML	N/A	DeepDel	11q23.3
TEX29	N/A	DeepDel	13q34
LINC00284	N/A	DeepDel	13q14.11
METTL21EP	N/A	DeepDel	13q33.1
CSNK1A1L	N/A	DeepDel	13q13.3
RXFP2	N/A	DeepDel	13q13.1
TEX26	N/A	DeepDel	13q12.3
SLAIN1	N/A	DeepDel	13q22.3
SPACA7	N/A	DeepDel	13q34
TDRD9	N/A	DeepDel	14q32.33
ANKRD9	N/A	DeepDel	14q32.31
AK7	N/A	DeepDel	14q32.2
IFI27L1	N/A	DeepDel	14q32.12
C14ORF28	N/A	DeepDel	14q21.2
TRAPPC6B	N/A	DeepDel	14q21.1
CLBA1	N/A	DeepDel	14q32.33
PLD4	N/A	DeepDel	14q32.33
ADSSL1	N/A	DeepDel	14q32.33
RNASE11	N/A	DeepDel	14q11.2
TPPP2	N/A	DeepDel	14q11.2
RNASE8	N/A	DeepDel	14q11.2
MRPL52	N/A	DeepDel	14q11.2
PSMB11	N/A	DeepDel	14q11.2
OR4K14	N/A	DeepDel	14q11.2
OR4L1	N/A	DeepDel	14q11.2
OR11H6	N/A	DeepDel	14q11.2
LRR1	N/A	DeepDel	14q21.3
KLHDC1	N/A	DeepDel	14q21.3
FRMD6	N/A	DeepDel	14q22.1
SOCS4	N/A	DeepDel	14q22.3
NAA30	N/A	DeepDel	14q22.3
GPHB5	N/A	DeepDel	14q23.2
NOXRED1	N/A	DeepDel	14q24.3
JDP2	N/A	DeepDel	14q24.3
ISCA2	N/A	DeepDel	14q24.3
ACOT4	N/A	DeepDel	14q24.3
TTC8	N/A	DeepDel	14q31.3
TC2N	N/A	DeepDel	14q32.12
SLC24A4	N/A	DeepDel	14q32.12
SLC25A29	N/A	DeepDel	14q32.2
DEGS2	N/A	DeepDel	14q32.2
KLHL33	N/A	DeepDel	14q11.2
SPATA2L	N/A	DeepDel	16q24.3
SPATA33	N/A	DeepDel	16q24.3
SYT2	N/A	DeepDel	1q32.1
LIX1L	N/A	AMP	1q21.1
C2ORF73	N/A	DeepDel	2p16.2
CPNE4	N/A	DeepDel	3q22.1
DCBLD2	N/A	AMP	3q12.1|3
NCOA7	N/A	AMP	6q22.31-q22.32
COL26A1	N/A	AMP	7q22.1
TAF1L	N/A	DeepDel	9p21.1
RPP25L	N/A	DeepDel	9p13.3
C9ORF131	N/A	DeepDel	9p13.3
RPS4Y2	N/A	DeepDel	Yq11.223
RNF113B	N/A	DeepDel	13q32.2
ZBTB46	N/A	DeepDel	20q13.33
RPL10L	N/A	DeepDel	14q21.2
FAM76B	N/A	DeepDel	11q21
PIWIL4	N/A	DeepDel	11q21
ARHGAP42	N/A	DeepDel	11q22.1
KBTBD3	N/A	DeepDel	11q22.3
CWF19L2	N/A	DeepDel	11q22.3
POGLUT3	N/A	DeepDel	11q22.3
LAYN	N/A	DeepDel	11q23.1
TTC36	N/A	DeepDel	11q23.3
LINC00410	N/A	DeepDel	13q31.3
FAM216B	N/A	DeepDel	13q14.11
LACC1	N/A	DeepDel	13q14.11
LINC00330	N/A	DeepDel	13q14.12
LINC00343	N/A	DeepDel	13q33.2
HNRNPA1L2	N/A	DeepDel	13q14.3
ST13P4	N/A	DeepDel	13q14.2
B3GLCT	N/A	DeepDel	13q12.3
LINC00239	N/A	DeepDel	14q32.31
LINC00637	N/A	DeepDel	14q32.33
RDH12	N/A	DeepDel	14q24.1
ADAM21P1	N/A	DeepDel	14q24.2
GSC	N/A	DeepDel	14q32.13
SERPINA12	N/A	DeepDel	14q32.13
PRIMA1	N/A	DeepDel	14q32.12
MIPOL1	N/A	DeepDel	14q13.3-q21.1
PPP1R36	N/A	DeepDel	14q23.3
SLC38A6	N/A	DeepDel	14q23.1
ARMH4	N/A	DeepDel	14q23.1
FRMD6-AS1	N/A	DeepDel	14q22.1
ABHD12B	N/A	DeepDel	14q22.1
LOC145474	N/A	DeepDel	14q24.2
PTGR2	N/A	DeepDel	14q24.3
FAM161B	N/A	DeepDel	14q24.3
LRRC74A	N/A	DeepDel	14q24.3
ISM2	N/A	DeepDel	14q24.3
CEP128	N/A	DeepDel	14q31.1
MDP1	N/A	DeepDel	14q12
TTC7B	N/A	DeepDel	14q32.11
LRFN5	N/A	DeepDel	14q21.1
SLC22A31	N/A	DeepDel	16q24.3
NBPF4	N/A	DeepDel	1p13.3
ANKRD30BP2	N/A	AMP	21q11.2
RNF38	N/A	DeepDel	9p13.2
GLIPR2	N/A	DeepDel	9p13.3
AMOTL1	N/A	DeepDel	11q21
CDCA2	N/A	DeepDel	8p21.2
DOCK8-AS1	N/A	DeepDel	9p24.3
LINC00032	N/A	DeepDel	9p21.2
LINGO2	N/A	DeepDel	9p21.2-p21.1
TTC39B	N/A	DeepDel	9p22.3
TRMT10B	N/A	DeepDel	9p13.2
SAXO1	N/A	DeepDel	9p22.1
FREM1	N/A	DeepDel	9p22.3
KIAA2026	N/A	DeepDel	9p24.1
ATP8B5P	N/A	DeepDel	9p13.3
RBMY2EP	N/A	DeepDel	Yq11.223
RBMY2FP	N/A	DeepDel	Yq11.223
DEUP1	N/A	DeepDel	11q21
PATE1	N/A	DeepDel	11q24.2
C11ORF65	N/A	DeepDel	11q22.3
DGKH	N/A	DeepDel	13q14.11
CCDC122	N/A	DeepDel	13q14.11
GPR180	N/A	DeepDel	13q32.1
STOML3	N/A	DeepDel	13q13.3
FAM71D	N/A	DeepDel	14q23.3
TMEM229B	N/A	DeepDel	14q24.1
SYNE3	N/A	DeepDel	14q32.13
CLEC14A	N/A	DeepDel	14q21.1
FITM1	N/A	DeepDel	14q12
REM2	N/A	DeepDel	14q11.2
TMEM30B	N/A	DeepDel	14q23.1
MDGA2	N/A	DeepDel	14q21.3
SAMD15	N/A	DeepDel	14q24.3
NOP9	N/A	DeepDel	14q12
EML5	N/A	DeepDel	14q31.3
CNBD1	N/A	DeepDel	8q21.3
KCNV2	N/A	DeepDel	9p24.2
GLIS3	N/A	DeepDel	9p24.2
COMMD6	N/A	DeepDel	13q22.2
ADAMTS15	N/A	DeepDel	11q24.3
DEFT1P	N/A	AMP	8p23.1
CLYBL	N/A	DeepDel	13q32.3
SPTSSA	N/A	DeepDel	14q13.1
MPZL3	N/A	DeepDel	11q23.3
METTL21C	N/A	DeepDel	13q33.1
EEF1DP3	N/A	DeepDel	13q13.1
LINC00638	N/A	DeepDel	14q32.33
ADCY4	N/A	DeepDel	14q12
LINC01599	N/A	DeepDel	14q21.3
ZNF778	N/A	DeepDel	16q24.3
ACSF3	N/A	DeepDel	16q24.3
MUC20	N/A	AMP	3q29
C9ORF72	N/A	DeepDel	9p21.2
CCDC171	N/A	DeepDel	9p22.3
FAM219A	N/A	DeepDel	9p13.3
CCDC107	N/A	DeepDel	9p13.3
AMER2	N/A	DeepDel	13q12.13
USP12	N/A	DeepDel	13q12.13
MTIF3	N/A	DeepDel	13q12.2
GSX1	N/A	DeepDel	13q12.2
C11ORF45	N/A	DeepDel	11q24.3
HYLS1	N/A	DeepDel	11q24.2
TMEM218	N/A	DeepDel	11q24.2
SLC37A2	N/A	DeepDel	11q24.2
OR8B12	N/A	DeepDel	11q24.2
OR8G5	N/A	DeepDel	11q24.2
OR10G8	N/A	DeepDel	11q24.2
OR10G9	N/A	DeepDel	11q24.2
OR10S1	N/A	DeepDel	11q24.1
OR6T1	N/A	DeepDel	11q24.1
OR4D5	N/A	DeepDel	11q24.1
TBCEL	N/A	DeepDel	11q23.3
TLCD5	N/A	DeepDel	11q23.3
SPATA19	N/A	DeepDel	11q25
ERICH6B	N/A	DeepDel	13q14.13
SPERT	N/A	DeepDel	13q14.13
DLEU7	N/A	DeepDel	13q14.3
FAM124A	N/A	DeepDel	13q14.3
TPTE2P3	N/A	DeepDel	13q14.3
HEPACAM	N/A	DeepDel	11q24.2
OAF	N/A	DeepDel	11q23.3
CTAGE10P	N/A	DeepDel	13q14.2
EEF1AKMT1	N/A	DeepDel	13q12.11
SKA3	N/A	DeepDel	13q12.11
MICU2	N/A	DeepDel	13q12.11
SPATA13	N/A	DeepDel	13q12.12
LNX2	N/A	DeepDel	13q12.2
DEFB130A	N/A	AMP	8p23.1
TTTY10	N/A	DeepDel	Yq11.223
TXLNGY	N/A	DeepDel	Yq11.222-q11.223
FAM197Y2	N/A	DeepDel	Yp11.2
TTTY16	N/A	DeepDel	Yp11.2
TTTY18	N/A	DeepDel	Yp11.2
TTTY20	N/A	DeepDel	Yp11.2
TTTY19	N/A	DeepDel	Yp11.2
TTTY22	N/A	DeepDel	Yp11.2
SLC25A30	N/A	DeepDel	13q14.13
ZDHHC20	N/A	DeepDel	13q12.11
ANGPTL5	N/A	DeepDel	11q22.1
RALGAPA1	N/A	DeepDel	14q13.2
SFTA3	N/A	DeepDel	14q13.3
FBXO33	N/A	DeepDel	14q21.1
NAALADL2	N/A	DeepDel	3q26.31
ANKK1	N/A	DeepDel	11q23.2
ADAM5	N/A	DeepDel	8p11.22
PAN3	N/A	DeepDel	13q12.2
NUDT14	N/A	DeepDel	14q32.33
CCDC197	N/A	DeepDel	14q32.12
SERPINA11	N/A	DeepDel	14q32.13
RNF214	N/A	DeepDel	11q23.3
NALCN	N/A	DeepDel	13q32.3-q33.1
TAS2R43	N/A	AMP	12p13.2
FAM205A	N/A	DeepDel	9p13.3
HS6ST3	N/A	DeepDel	13q32.1
DAOA	N/A	DeepDel	13q33.2|13q34
IGBP1P1	N/A	DeepDel	14q13.2
DAOA-AS1	N/A	DeepDel	13q33.2|13q34
FOXR1	N/A	DeepDel	11q23.3
CCDC153	N/A	DeepDel	11q23.3
OR8D1	N/A	DeepDel	11q24.2
OR8D2	N/A	DeepDel	11q24.2
OR8B4	N/A	DeepDel	11q24.2
KIRREL3-AS3	N/A	DeepDel	11q24.2
LOC283177	N/A	DeepDel	11q25
FGF14-IT1	N/A	DeepDel	13q33.1
LINC00551	N/A	DeepDel	13q33.3
LINC00346	N/A	DeepDel	13q34
CHAMP1	N/A	DeepDel	13q34
SUGT1P3	N/A	DeepDel	13q14.11
SIAH3	N/A	DeepDel	13q14.13
KCNRG	N/A	DeepDel	13q14.2
TMEM272	N/A	DeepDel	13q14.3
SLC46A3	N/A	DeepDel	13q12.3
LINC00639	N/A	DeepDel	14q21.1
LINC01588	N/A	DeepDel	14q21.3
LINC00640	N/A	DeepDel	14q22.1
GPR137C	N/A	DeepDel	14q22.1
PROX2	N/A	DeepDel	14q24.3
ZDHHC22	N/A	DeepDel	14q24.3
TMED8	N/A	DeepDel	14q24.3
C14ORF178	N/A	DeepDel	14q24.3
LINC01148	N/A	DeepDel	14q31.3
FAM181A-AS1	N/A	DeepDel	14q32.12
SNHG10	N/A	DeepDel	14q32.13
C14ORF177	N/A	DeepDel	14q32.2
SLC25A47	N/A	DeepDel	14q32.2
LINC00523	N/A	DeepDel	14q32.2
LINC00641	N/A	DeepDel	14q11.2
TSSK4	N/A	DeepDel	14q12
FAM177A1	N/A	DeepDel	14q13.2
CEP170B	N/A	DeepDel	14q32.33
TEDC1	N/A	DeepDel	14q32.33
LINC00304	N/A	DeepDel	16q24.3
CLEC18C	N/A	AMP	16q22.1
ANKRD34A	N/A	AMP	1q21.1
ESPNP	N/A	AMP	1p36.13
LINC02112	N/A	DeepDel	5p15.31-p15.2
ZNF252P	N/A	AMP	8q24.3
TMED10P1	N/A	AMP	8q24.3
ZNF252P-AS1	N/A	AMP	8q24.3
TUSC1	N/A	DeepDel	9p21.2
LURAP1L	N/A	DeepDel	9p23
BCORP1	N/A	DeepDel	Yq11.222
RBMY1A3P	N/A	DeepDel	Yp11.2
DHRS4L2	N/A	DeepDel	14q11.2
ADAM20P1	N/A	DeepDel	14q24.2
C14ORF39	N/A	DeepDel	14q23.1
CCDC85C	N/A	DeepDel	14q32.2
ITPK1-AS1	N/A	DeepDel	14q32.12
SNORD8	N/A	DeepDel	14q11.2
SNORD56B	N/A	DeepDel	14q24.2
SERPINA9	N/A	DeepDel	14q32.13
UBAC2	N/A	DeepDel	13q32.3
IFNE	N/A	DeepDel	9p21.3
CCDC84	N/A	DeepDel	11q23.3
TMEM225	N/A	DeepDel	11q24.1
OR8D4	N/A	DeepDel	11q24.1
LINC00347	N/A	DeepDel	13q22.1
C1QTNF9	N/A	DeepDel	13q12.12
RNASE10	N/A	DeepDel	14q11.2
VSX2	N/A	DeepDel	14q24.3
ZNF517	N/A	AMP	8q24.3
ZDHHC21	N/A	DeepDel	9p22.3
ACER2	N/A	DeepDel	9p22.1
C11ORF53	N/A	DeepDel	11q23.1
LOC341056	N/A	DeepDel	11q24.1
HEPHL1	N/A	DeepDel	11q21
FREM2	N/A	DeepDel	13q13.3
NEK5	N/A	DeepDel	13q14.3
OR6S1	N/A	DeepDel	14q11.2
SLC35F4	N/A	DeepDel	14q22.3-q23.1
COX8C	N/A	DeepDel	14q32.12
HNRNPCL1	N/A	DeepDel	1p36.21
KIF24	N/A	DeepDel	9p13.3
TMEM255B	N/A	DeepDel	13q34
LINC00442	N/A	DeepDel	13q12.11
CTU2	N/A	DeepDel	16q24.3
PLET1	N/A	DeepDel	11q23.1
GYG2P1	N/A	DeepDel	Yq11.221
TPTE2P6	N/A	DeepDel	13q12.12
ASPG	N/A	DeepDel	14q32.33
ENHO	N/A	DeepDel	9p13.3
RAB15	N/A	DeepDel	14q23.3
USP17L2	N/A	AMP	8p23.1
KCTD4	N/A	DeepDel	13q14.12-q14.13
TBPL2	N/A	DeepDel	14q22.3
RASL11A	N/A	DeepDel	13q12.2
VSTM5	N/A	DeepDel	11q21
C1QTNF9B	N/A	DeepDel	13q12.12
SHISA2	N/A	DeepDel	13q12.13
NHLRC3	N/A	DeepDel	13q13.3
LINC01551	N/A	DeepDel	14q12
TOMM20L	N/A	DeepDel	14q23.1
SERPINA13P	N/A	DeepDel	14q32.13
LINC01550	N/A	DeepDel	14q32.2
RTL1	N/A	DeepDel	14q32.2
TMEM179	N/A	DeepDel	14q32.33
LOC389705	N/A	DeepDel	9p22.3
FAM205BP	N/A	DeepDel	9p13.3
IZUMO1R	N/A	DeepDel	11q21
KDM4E	N/A	DeepDel	11q21
BSX	N/A	DeepDel	11q24.1
OR6X1	N/A	DeepDel	11q24.1
OR6M1	N/A	DeepDel	11q24.1
OR10G4	N/A	DeepDel	11q24.2
OR10G7	N/A	DeepDel	11q24.2
OR8B3	N/A	DeepDel	11q24.2
OR8A1	N/A	DeepDel	11q24.2
OR4N2	N/A	DeepDel	14q11.2
OR4K2	N/A	DeepDel	14q11.2
OR4K13	N/A	DeepDel	14q11.2
OR4K17	N/A	DeepDel	14q11.2
OR4N5	N/A	DeepDel	14q11.2
OR11G2	N/A	DeepDel	14q11.2
OR11H4	N/A	DeepDel	14q11.2
RNASE9	N/A	DeepDel	14q11.2
OR5AU1	N/A	DeepDel	14q11.2
PABPN1L	N/A	DeepDel	16q24.3
LOC391322	N/A	AMP	22q11.23
USP17L6P	N/A	AMP	4p16.1
LOC392196	N/A	AMP	8p23.1
USP17L7	N/A	AMP	8p23.1
FAM221B	N/A	DeepDel	9p13.3
OR13J1	N/A	DeepDel	9p13.3
HEATR4	N/A	DeepDel	14q24.3
C11ORF87	N/A	DeepDel	11q22.3
COLCA1	N/A	DeepDel	11q23.1
C11ORF88	N/A	DeepDel	11q23.1
MIR100HG	N/A	DeepDel	11q24.1
PATE2	N/A	DeepDel	11q24.2
PATE4	N/A	DeepDel	11q24.2
SNX19	N/A	DeepDel	11q24.3-q25
SERTM1	N/A	DeepDel	13q13.3
LINC00547	N/A	DeepDel	13q13.3
LINC00548	N/A	DeepDel	13q14.11
ATP11AUN	N/A	DeepDel	13q34
FLJ22447	N/A	DeepDel	14q23.1-q23.2
PLEKHD1	N/A	DeepDel	14q24.1
FOXN3-AS1	N/A	DeepDel	14q32.11
LINC00642	N/A	DeepDel	14q32.11
DICER1-AS1	N/A	DeepDel	14q32.13
C14ORF180	N/A	DeepDel	14q32.33
HERC2P2	N/A	AMP	15q11.2
LINC02138	N/A	DeepDel	16q24.3
CASC15	N/A	DeepDel	6p22.3
OR2A7	N/A	AMP	7q35
HACD4	N/A	DeepDel	9p21.3
TMEM215	N/A	DeepDel	9p21.1
TOMM5	N/A	DeepDel	9p13.2
PLPP6	N/A	DeepDel	9p24.1
LINC01194	N/A	DeepDel	5p15.2
MIR17HG	N/A	DeepDel	13q31.3
DDI1	N/A	DeepDel	11q22.3
BLID	N/A	DeepDel	11q24.1
C8ORF82	N/A	AMP	8q24.3
ATP5F1EP2	N/A	DeepDel	13q12.2
CARD17	N/A	DeepDel	11q22.3
LINC00167	N/A	DeepDel	11q24.3
ALG11	N/A	DeepDel	13q14.3
MZT1	N/A	DeepDel	13q21.33
RNASE13	N/A	DeepDel	14q11.2
CCDC196	N/A	DeepDel	14q23.3
CCDC88C	N/A	DeepDel	14q32.11-q32.12
PRAMEF11	N/A	DeepDel	1p36.21
LRRC24	N/A	AMP	8q24.3
SUGT1P1	N/A	DeepDel	9p13.3
ANKRD18B	N/A	DeepDel	9p13.3
CT45A5	N/A	DeepDel	Xq26.3
OR4Q3	N/A	DeepDel	14q11.2
OR4M1	N/A	DeepDel	14q11.2
TEX21P	N/A	DeepDel	14q23.3
PALM2-AKAP2	N/A	DeepDel	9q31.3
EID3	N/A	DeepDel	12q23.3
RNASE12	N/A	DeepDel	14q11.2
PCOTH	N/A	DeepDel	13q12.12
MIR31HG	N/A	DeepDel	9p21.3
SNORD68	N/A	DeepDel	16q24.3
SCARNA9	N/A	DeepDel	11q21
SNORA27	N/A	DeepDel	13q12.2
ACOT1	N/A	DeepDel	14q24.3
ACOT6	N/A	DeepDel	14q24.3
POTEM	N/A	DeepDel	14q11.2
TSC22D1-AS1	N/A	DeepDel	13q14.11
HEPN1	N/A	DeepDel	11q24.2
MIR4500HG	N/A	DeepDel	13q31.2
ECRP	N/A	DeepDel	14q11.2
TMEM253	N/A	DeepDel	14q11.2
CCDC168	N/A	DeepDel	13q33.1
CASP17P	N/A	DeepDel	11q22.3
CBLN3	N/A	DeepDel	14q12
LOC643923	N/A	DeepDel	11q22.3
DEFB131A	N/A	AMP	4p16.1
CLDN25	N/A	DeepDel	11q23.2
FUT8-AS1	N/A	DeepDel	14q23.3
FAM138A	N/A	DeepDel	1p36.33
RPL13AP3	N/A	DeepDel	14q22.3
LINC00520	N/A	DeepDel	14q22.3
LINC00643	N/A	DeepDel	14q23.2
BASP1P1	N/A	DeepDel	13q12.12
TPTE2P1	N/A	DeepDel	13q12.13
URAD	N/A	DeepDel	13q12.2
SYNDIG1L	N/A	DeepDel	14q24.3
ZAR1L	N/A	DeepDel	13q13.1
HRCT1	N/A	DeepDel	9p13.3
LINC00598	N/A	DeepDel	13q14.11
SERPINE3	N/A	DeepDel	13q14.3
RD3L	N/A	DeepDel	14q32.33
CTAGE11P	N/A	DeepDel	13q22.2
TEX22	N/A	DeepDel	14q32.33
LOC649133	N/A	DeepDel	11q23.3
RPL23AP64	N/A	DeepDel	11q23.3
GAS6-AS1	N/A	DeepDel	13q34
MIPEPP3	N/A	DeepDel	13q12.11
GUSBP3	N/A	DeepDel	5q13.2
GSTTP2	N/A	AMP	22q11.23
SFTPA1	N/A	AMP	10q22.3
SNORA8	N/A	DeepDel	11q21
SCARNA13	N/A	DeepDel	14q32.13
SCARNA8	N/A	DeepDel	9p22.1
SNORA1	N/A	DeepDel	11q21
SNORA18	N/A	DeepDel	11q21
SNORA28	N/A	DeepDel	14q32.32
SNORA31	N/A	DeepDel	13q14.13
SNORA40	N/A	DeepDel	11q21
SNORA79	N/A	DeepDel	14q31.1
SNORA25	N/A	DeepDel	11q21
SNORD9	N/A	DeepDel	14q11.2
SNORA32	N/A	DeepDel	11q21
SNORD5	N/A	DeepDel	11q21
SNORD6	N/A	DeepDel	11q21
MSMP	N/A	DeepDel	9p13.3
SDHAP2	N/A	AMP	3q29
TSPY3	N/A	DeepDel	Yp11.2
LINC00460	N/A	DeepDel	13q33.2
FAM155A	N/A	DeepDel	13q33.3
GTF2H2C	N/A	DeepDel	5q13.2
DEFA1B	N/A	AMP	8p23.1
USP17L5	N/A	AMP	4p16.1
TSPY4	N/A	DeepDel	Yp11.2
TSPY8	N/A	DeepDel	Yp11.2
CCDC169	N/A	DeepDel	13q13.3
DHRS4L1	N/A	DeepDel	14q11.2
ZNF705D	N/A	AMP	8p23.1
CCDC175	N/A	DeepDel	14q23.1
FAM90A2P	N/A	AMP	8p23.1
LOC729737	N/A	AMP	1p36.33
FAM166B	N/A	DeepDel	9p13.3
ACOD1	N/A	DeepDel	13q22.3
GTF2H2C_2	N/A	DeepDel	5q13.2
SNORD113-1	N/A	DeepDel	14q32.31
SNORD113-2	N/A	DeepDel	14q32.31
SNORD113-4	N/A	DeepDel	14q32.31
SNORD113-5	N/A	DeepDel	14q32.31
SNORD113-6	N/A	DeepDel	14q32.31
SNORD113-7	N/A	DeepDel	14q32.31
SNORD113-9	N/A	DeepDel	14q32.31
SNORD114-1	N/A	DeepDel	14q32.31
SNORD114-2	N/A	DeepDel	14q32.31
SNORD114-3	N/A	DeepDel	14q32.31
SNORD114-4	N/A	DeepDel	14q32.31
SNORD114-5	N/A	DeepDel	14q32.31
SNORD114-6	N/A	DeepDel	14q32.31
SNORD114-7	N/A	DeepDel	14q32.31
SNORD114-8	N/A	DeepDel	14q32.31
SNORD114-9	N/A	DeepDel	14q32.31
SNORD114-10	N/A	DeepDel	14q32.31
SNORD114-11	N/A	DeepDel	14q32.31
SNORD114-12	N/A	DeepDel	14q32.31
SNORD114-13	N/A	DeepDel	14q32.31
SNORD114-14	N/A	DeepDel	14q32.31
SNORD114-15	N/A	DeepDel	14q32.31
SNORD114-16	N/A	DeepDel	14q32.31
SNORD114-17	N/A	DeepDel	14q32.31
SNORD114-18	N/A	DeepDel	14q32.31
SNORD114-19	N/A	DeepDel	14q32.31
SNORD114-20	N/A	DeepDel	14q32.31
SNORD114-21	N/A	DeepDel	14q32.31
SNORD114-22	N/A	DeepDel	14q32.31
SNORD114-23	N/A	DeepDel	14q32.31
SNORD114-24	N/A	DeepDel	14q32.31
SNORD114-25	N/A	DeepDel	14q32.31
SNORD114-26	N/A	DeepDel	14q32.31
SNORD114-27	N/A	DeepDel	14q32.31
SNORD114-28	N/A	DeepDel	14q32.31
SNORD114-29	N/A	DeepDel	14q32.31
SNORD114-30	N/A	DeepDel	14q32.31
SNORD114-31	N/A	DeepDel	14q32.31
CDKN2B-AS1	N/A	DeepDel	9p21.3
ANKRD26P3	N/A	DeepDel	13q12.11
SNORD121A	N/A	DeepDel	9p13.3
SNORD127	N/A	DeepDel	14q21.2
SNORD126	N/A	DeepDel	14q11.2
LINC00583	N/A	DeepDel	9p23
SNORA11B	N/A	DeepDel	14q32.11
LINC02731	N/A	DeepDel	11q25
ZBTB42	N/A	DeepDel	14q32.33
KTN1-AS1	N/A	DeepDel	14q22.3
LINC02291	N/A	DeepDel	14q32.2
MSTO2P	N/A	AMP	1q22
LINC00462	N/A	DeepDel	13q14.2
LINC00552	N/A	DeepDel	13q34
TP53TG3HP	N/A	AMP	16p11.1
LINC00605	N/A	DeepDel	14q32.32
FKSG29	N/A	DeepDel	13q32.3
LOC100131626	N/A	DeepDel	11q23.3
LOC100132078	N/A	DeepDel	11q23.1
XGY2	N/A	DeepDel	Yp11.2
FAM66D	N/A	AMP	8p23.1
DEFB130B	N/A	AMP	8p23.1
PATE3	N/A	DeepDel	11q24.2
LINC00426	N/A	DeepDel	13q12.3
TPT1-AS1	N/A	DeepDel	13q14.13
LOC100272216	N/A	DeepDel
LOC100287036	N/A	DeepDel	16q24.3
DEFT1P2	N/A	AMP	8p23.1
LINC00421	N/A	DeepDel	13q12.11
WTAPP1	N/A	DeepDel	11q22.2
PAN3-AS1	N/A	DeepDel	13q12.2
LOC100288846	N/A	DeepDel	14q21.1
FAM197Y5	N/A	DeepDel	Yp11.2
UBAC2-AS1	N/A	DeepDel	13q32.3
MCF2L-AS1	N/A	DeepDel	13q34
LOC100289511	N/A	DeepDel	14q24.1
OTX2-AS1	N/A	DeepDel	14q22.3
BACE1-AS	N/A	DeepDel	11q23.3
MICOS10P1	N/A	DeepDel	13q13.1
RBM26-AS1	N/A	DeepDel	13q31.1
LINC00645	N/A	DeepDel	14q12
LOC100506071	N/A	DeepDel	14q12
LOC100506321	N/A	DeepDel	14q23.3
LOC100506422	N/A	DeepDel	9p21.2
LINC00648	N/A	DeepDel	14q21.3
LINC00327	N/A	DeepDel	13q12.12
CASP12	N/A	DeepDel	11q22.3
OR7E37P	N/A	DeepDel	13q14.11
TUNAR	N/A	DeepDel	14q32.2
TEX26-AS1	N/A	DeepDel	13q12.3
SPART-AS1	N/A	DeepDel	13q13.3
VWA8-AS1	N/A	DeepDel	13q14.11
MEG9	N/A	DeepDel	14q32.31
SENCR	N/A	DeepDel	11q24.3
CPB2-AS1	N/A	DeepDel	13q14.13
CCDC169-SOHLH2	N/A	DeepDel	13q13.3
SMIM35	N/A	DeepDel	11q23.3
HSPB2-C11ORF52	N/A	DeepDel	11q23.1
NEDD8-MDP1	N/A	DeepDel	14q12
BCL2L2-PABPN1	N/A	DeepDel	14q11.2
SYNJ2BP-COX16	N/A	DeepDel	14q24.2
CHURC1-FNTB	N/A	DeepDel	14q23.3
FXYD6-FXYD2	N/A	DeepDel	11q23.3
PRH1-PRR4	N/A	AMP	12p13.2
BIVM-ERCC5	N/A	DeepDel	13q33.1
TPTE2P5	N/A	DeepDel	13q14.11
DIO2-AS1	N/A	DeepDel	14q31.1
LOC100652768	N/A	DeepDel	11q23.3
HIF1A-AS2	N/A	DeepDel	14q23.2
LINC00558	N/A	DeepDel	13q14.3
LINC00563	N/A	DeepDel	13q14.13
LINC00565	N/A	DeepDel	13q34
RB1-DT	N/A	DeepDel	13q14.2
RNU6-52P	N/A	DeepDel	13q12.11
RNU6-53P	N/A	DeepDel	13q12.3
RNU6-66P	N/A	DeepDel	13q22.1
RNU6-67P	N/A	DeepDel	13q31.1
RNU6-69P	N/A	DeepDel	13q14.12
RNU6-76P	N/A	DeepDel	13q11
RNU6-78P	N/A	DeepDel	13q12.13
LINC00278	N/A	DeepDel	Yp11.2
MED4-AS1	N/A	DeepDel	13q14.2
GPC5-AS1	N/A	DeepDel	13q31.3
GPC6-AS2	N/A	DeepDel	13q31.3
JRKL-AS1	N/A	DeepDel	11q21
NLGN4Y-AS1	N/A	DeepDel	Yq11.221
LINC00297	N/A	DeepDel	13q12.3
DLEU7-AS1	N/A	DeepDel	13q14.3
MTUS2-AS1	N/A	DeepDel	13q12.3
LINC00331	N/A	DeepDel	13q31.1
LINC00332	N/A	DeepDel	13q14.11
LINC00333	N/A	DeepDel	13q31.1
LINC00351	N/A	DeepDel	13q31.1
LINC00353	N/A	DeepDel	13q31.3
LINC00366	N/A	DeepDel	13q13.3
LINC00379	N/A	DeepDel	13q31.3
LINC00381	N/A	DeepDel	13q22.1
LINC00398	N/A	DeepDel	13q12.3
LINC00423	N/A	DeepDel	13q13.1
LINC00433	N/A	DeepDel	13q31.2
LINC00443	N/A	DeepDel	13q33.3
LINC00446	N/A	DeepDel	13q22.3
LINC00457	N/A	DeepDel	13q13.2
LINC00424	N/A	DeepDel	13q12.11
FRMD6-AS2	N/A	DeepDel	14q22.1
LINC00559	N/A	DeepDel	13q31.3
LINC00571	N/A	DeepDel	13q13.3
CLDN10-AS1	N/A	DeepDel	13q32.1
COL4A2-AS1	N/A	DeepDel	13q34
NDFIP2-AS1	N/A	DeepDel	13q31.1
MYCBP2-AS1	N/A	DeepDel	13q22.3
RNF219-AS1	N/A	DeepDel	13q22.3-q31.1
SPATA13-AS1	N/A	DeepDel	13q12.12
STARD13-AS	N/A	DeepDel	13q13.1
KIRREL3-AS2	N/A	DeepDel	11q24.2
RNASEH2B-AS1	N/A	DeepDel	13q14.3
SIK3-IT1	N/A	DeepDel	-
SMIM2-IT1	N/A	DeepDel	13q14.11
PCCA-AS1	N/A	DeepDel	13q32.3
NALCN-AS1	N/A	DeepDel	13q32.3
MYO16-AS1	N/A	DeepDel	13q33.3
PTCSC3	N/A	DeepDel	14q13.3
MRPS31P5	N/A	DeepDel	13q14.3
LINC00359	N/A	DeepDel	13q32.1
SNORD121B	N/A	DeepDel	9p13.3

## Sheet: CNA T24
Gene	Gene panel	CNA	Cytoband
PAX5	N/A	DeepDel	9p13.2
DUSP22	N/A	DeepDel	6p25.3
CDC73	N/A	DeepDel	1q31.2
ERBB4	N/A	DeepDel	2q34
JAK2	N/A	DeepDel	9p24.1
CD274	N/A	DeepDel	9p24.1
BIRC7	N/A	AMP	20q13.33
MLF1	N/A	AMP	3q25.32
PTK6	N/A	AMP	20q13.33
SMARCA2	N/A	DeepDel	9p24.3
STAT4	N/A	DeepDel	2q32.2-q32.3
TMPRSS2	N/A	AMP	21q22.3
HDAC4	N/A	DeepDel	2q37.3
ARFRP1	N/A	AMP	20q13.33
SS18L1	N/A	AMP	20q13.33
RTEL1	N/A	AMP	20q13.33
PAK5	N/A	AMP	20p12.2
PDCD1LG2	N/A	DeepDel	9p24.1
SNX29	N/A	DeepDel	16p13.13-p13.12
ADRA1D	N/A	AMP	20p13
JAG1	N/A	AMP	20p12.2
AMELY	N/A	DeepDel	Yp11.2
AMY2A	N/A	DeepDel	1p21.1
AVP	N/A	AMP	20p13
BFSP1	N/A	AMP	20p12.1
BMP2	N/A	AMP	20p12.3
ENTPD6	N/A	AMP	20p11.21
CDC25B	N/A	AMP	20p13
CDH13	N/A	DeepDel	16q23.3
CENPB	N/A	AMP	20p13
CHGB	N/A	AMP	20p12.3
CHRNA4	N/A	AMP	20q13.33
COL9A3	N/A	AMP	20q13.33
CSNK2A1	N/A	AMP	20p13
CST1	N/A	AMP	20p11.21
CST2	N/A	AMP	20p11.21
CST3	N/A	AMP	20p11.21
CST4	N/A	AMP	20p11.21
CST5	N/A	AMP	20p11.21
DAZ1	N/A	DeepDel	Yq11.223
DMRT1	N/A	DeepDel	9p24.3
EEF1A2	N/A	AMP	20q13.33
FKBP1A	N/A	AMP	20p13
MLANA	N/A	DeepDel	9p24.1
GABRB3	N/A	DeepDel	15q12
GLDC	N/A	DeepDel	9p24.1
GNRH2	N/A	AMP	20p13
NPBWR2	N/A	AMP	20q13.33
GSTT1	N/A	DeepDel	22q11.23
FOXA2	N/A	AMP	20p11.21
IDH3B	N/A	AMP	20p13
INSL4	N/A	DeepDel	9p24.1
INSM1	N/A	AMP	20p11.23
ITPA	N/A	AMP	20p13
KCNQ2	N/A	AMP	20q13.33
KCNQ3	N/A	DeepDel	8q24.22
LAMA5	N/A	AMP	20q13.33
MYT1	N/A	AMP	20q13.33
NKX2-2	N/A	AMP	20p11.22
NTSR1	N/A	AMP	20q13.33
OCM2	N/A	DeepDel	7q21.3
OPRL1	N/A	AMP	20q13.33
OXT	N/A	AMP	20p13
PAX1	N/A	AMP	20p11.22
PCNA	N/A	AMP	20p12.3
PCSK2	N/A	AMP	20p12.1
PDYN	N/A	AMP	20p13
PLCB4	N/A	AMP	20p12.3-p12.2
PMP22	N/A	DeepDel	17p12
PRKY	N/A	DeepDel	Yp11.2
PRNP	N/A	AMP	20p13
PRSS2	N/A	DeepDel	7q34
PSMA7	N/A	AMP	20q13.33
PTPRA	N/A	AMP	20p13
PYGB	N/A	AMP	20p11.21
RFX3	N/A	DeepDel	9p24.2
RLN1	N/A	DeepDel	9p24.1
RLN2	N/A	DeepDel	9p24.1
RPS4Y1	N/A	DeepDel	Yp11.2
RPS17	N/A	DeepDel	15q25.2
RPS21	N/A	AMP	20q13.33
RRBP1	N/A	AMP	20p12.1
SLC1A1	N/A	DeepDel	9p24.2
SIGLEC1	N/A	AMP	20p13
SNAP25	N/A	AMP	20p12.2
SNRPB	N/A	AMP	20p13
SNRPB2	N/A	AMP	20p12.1
SORD	N/A	AMP	15q21.1
SOX12	N/A	AMP	20p13
SRMS	N/A	AMP	20q13.33
SRY	N/A	DeepDel	Yp11.2
SSTR4	N/A	AMP	20p11.21
TAF4	N/A	AMP	20q13.33
TCEA2	N/A	AMP	20q13.33
TCF15	N/A	AMP	20p13
TGM3	N/A	AMP	20p13
THBD	N/A	AMP	20p11.21
TPD52L2	N/A	AMP	20q13.33
TSPY1	N/A	DeepDel	Yp11.2
UGT2B17	N/A	DeepDel	4q13.2
UTY	N/A	DeepDel	Yq11.221
VLDLR	N/A	DeepDel	9p24.2
ZFY	N/A	DeepDel	Yp11.2
ZNF133	N/A	AMP	20p11.23
MKKS	N/A	AMP	20p12.2
KDM5D	N/A	DeepDel	Yq11.223
USP9Y	N/A	DeepDel	Yq11.221
ATRN	N/A	AMP	20p13
SUPT3H	N/A	DeepDel	6p21.1
CST7	N/A	AMP	20p11.21
DDX3Y	N/A	DeepDel	Yq11.221
ADAM6	N/A	AMP	14q32.33
CDS2	N/A	AMP	20p12.3
TNFRSF6B	N/A	AMP	20q13.33
EIF1AY	N/A	DeepDel	Yq11.223
TMSB4Y	N/A	DeepDel	Yq11.221
MYOM2	N/A	DeepDel	8p23.3
ZMYM5	N/A	DeepDel	13q12.11
ROCK2	N/A	DeepDel	2p25.1
PSMF1	N/A	AMP	20p13
CCDC144A	N/A	AMP	17p11.2
SNPH	N/A	AMP	20p13
LZTS3	N/A	AMP	20p13
RASSF2	N/A	AMP	20p13
FAM30A	N/A	AMP	14q32.33
GINS1	N/A	AMP	20p11.21
OSBPL2	N/A	AMP	20q13.33
PUM3	N/A	DeepDel	9p24.2
SLC23A2	N/A	AMP	20p13
CST8	N/A	AMP	20p11.21
RCL1	N/A	DeepDel	9p24.1
RGS19	N/A	AMP	20q13.33
SIRPB1	N/A	AMP	20p13
SEC23B	N/A	AMP	20p11.23
NOP56	N/A	AMP	20p13
RBCK1	N/A	AMP	20p13
POLR3F	N/A	AMP	20p11.23
TRIM16	N/A	DeepDel	17p12
DMRT2	N/A	DeepDel	9p24.3
TCFL5	N/A	AMP	20q13.33
RBBP9	N/A	AMP	20p11.23
ADAM28	N/A	DeepDel	8p21.2
BTNL3	N/A	DeepDel	5q35.3
DSTN	N/A	AMP	20p12.1
ADRM1	N/A	AMP	20q13.33
OGFR	N/A	AMP	20q13.33
DIDO1	N/A	AMP	20q13.33
INSL6	N/A	DeepDel	9p24.1
RNF24	N/A	AMP	20p13
HRH3	N/A	AMP	20q13.33
XRN2	N/A	AMP	20p11.22
NLGN4Y	N/A	DeepDel	Yq11.221
UBOX5	N/A	AMP	20p13
BTBD3	N/A	AMP	20p12.2
CD93	N/A	AMP	20p11.21
NINL	N/A	AMP	20p11.21
RIMS1	N/A	DeepDel	6q13
FBXL7	N/A	DeepDel	5p15.1
PLCB1	N/A	AMP	20p12.3
PRND	N/A	AMP	20p13
FLRT3	N/A	AMP	20p12.1
LAMP5	N/A	AMP	20p12.2
PRPF6	N/A	AMP	20q13.33
SPEF1	N/A	AMP	20p13
C20ORF194	N/A	AMP	20p13
VIRMA	N/A	DeepDel	8q22.1
CFAP61	N/A	AMP	20p11.23
ABHD12	N/A	AMP	20p11.21
ZNF337	N/A	AMP	20p11.21
MTG2	N/A	AMP	20q13.33
GMEB2	N/A	AMP	20q13.33
IL1RAPL2	N/A	DeepDel	Xq22.3
SNORD57	N/A	AMP	20p13
SNORD56	N/A	AMP	20p13
RANBP6	N/A	DeepDel	9p24.1
SDCBP2	N/A	AMP	20p13
SNX5	N/A	AMP	20p11.23
SLCO4A1	N/A	AMP	20q13.33
TMEM230	N/A	AMP	20p13-p12.3
LINC00652	N/A	AMP	20p11.23
NXT1	N/A	AMP	20p11.21
NME7	N/A	DeepDel	1q24.2
VSX1	N/A	AMP	20p11.21
AK3	N/A	DeepDel	9p24.1
STMN3	N/A	AMP	20q13.33
PHF20L1	N/A	DeepDel	8q24.22
NAA20	N/A	AMP	20p11.23
CRNKL1	N/A	AMP	20p11.23
ANGPT4	N/A	AMP	20p13
ESF1	N/A	AMP	20p12.1
TRMT6	N/A	AMP	20p12.3
SOX18	N/A	AMP	20q13.33
HAO1	N/A	AMP	20p12.3
RIN2	N/A	AMP	20p11.23
SMOX	N/A	AMP	20p13
PUS7	N/A	DeepDel	7q22.3
CRLS1	N/A	AMP	20p12.3
YTHDF1	N/A	AMP	20q13.33
LIME1	N/A	AMP	20q13.33
UCKL1	N/A	AMP	20q13.33
C20ORF27	N/A	AMP	20p13
GID8	N/A	AMP	20q13.33
SPATA6L	N/A	DeepDel	9p24.2-p24.1
DZANK1	N/A	AMP	20p11.23
PCMTD2	N/A	AMP	20q13.33
MRGBP	N/A	AMP	20q13.33
SPTLC3	N/A	AMP	20p12.1
AP5S1	N/A	AMP	20p13
TMEM74B	N/A	AMP	20p13
SIRPG	N/A	AMP	20p13
FERMT1	N/A	AMP	20p12.3
KIF16B	N/A	AMP	20p12.1
TASP1	N/A	AMP	20p12.1
CDC37L1	N/A	DeepDel	9p24.1
ARFGAP1	N/A	AMP	20q13.33
PLGRKT	N/A	DeepDel	9p24.1
KIZ	N/A	AMP	20p11.23
NSFL1C	N/A	AMP	20p13
KIAA1217	N/A	DeepDel	10p12.2-p12.1
TMX4	N/A	AMP	20p12.3
GPCPD1	N/A	AMP	20p12.3
CPXM1	N/A	AMP	20p13
ASAH2	N/A	DeepDel	10q11.23
SLC2A4RG	N/A	AMP	20q13.33
FMN2	N/A	DeepDel	1q43
OTOR	N/A	AMP	20p12.1
DAZ2	N/A	DeepDel	Yq11.223
APMAP	N/A	AMP	20p11.21
RALGAPA2	N/A	AMP	20p11.23
LINC00869	N/A	AMP	1q21.2
SLC24A3	N/A	AMP	20p11.23
ZNF512B	N/A	AMP	20q13.33
MAVS	N/A	AMP	20p13
RIC1	N/A	DeepDel	9p24.1
EBF4	N/A	AMP	20p13
COL20A1	N/A	AMP	20q13.33
ANKRD36B	N/A	DeepDel	2q11.2
TRIB3	N/A	AMP	20p13
OVOL2	N/A	AMP	20p11.23
ARHGAP22	N/A	DeepDel	10q11.22-q11.23
DMRT3	N/A	DeepDel	9p24.3
FASTKD5	N/A	AMP	20p13
NAPB	N/A	AMP	20p11.21
SLC17A9	N/A	AMP	20q13.33
ANKEF1	N/A	AMP	20p12.2
LINC01749	N/A	AMP	20q13.33
GFRA4	N/A	AMP	20p13
GZF1	N/A	AMP	20p11.21
TEKT3	N/A	DeepDel	17p12
TSPY2	N/A	DeepDel	Yp11.2
RBMY3AP	N/A	DeepDel	Yp11.2
TTTY15	N/A	DeepDel	Yq11.221
VPS16	N/A	AMP	20p13
PCED1A	N/A	AMP	20p13
MRPS26	N/A	AMP	20p13
PRAMEF2	N/A	AMP	1p36.21
DDRGK1	N/A	AMP	20p13
FNDC11	N/A	AMP	20q13.33
NDUFAF5	N/A	AMP	20p12.1
PPDPF	N/A	AMP	20q13.33
ZNF343	N/A	AMP	20p13
OR52N1	N/A	DeepDel	11p15.4
OR4F5	N/A	DeepDel	1p36.33
BTNL8	N/A	DeepDel	5q35.3
SYNDIG1	N/A	AMP	20p11.21
ERMP1	N/A	DeepDel	9p24.1
NRSN2	N/A	AMP	20p13
PANK2	N/A	AMP	20p13
FAM106A	N/A	DeepDel	17p11.2
DNAJC5	N/A	AMP	20q13.33
ADAM33	N/A	AMP	20p13
SEL1L2	N/A	AMP	20p12.1
THAP7	N/A	DeepDel	22q11.21
OR4P4	N/A	DeepDel	11q11
DEFB126	N/A	AMP	20p13
CABLES2	N/A	AMP	20q13.33
PCDH11Y	N/A	DeepDel	Yp11.2
CHST9	N/A	DeepDel	18q11.2
FAM110A	N/A	AMP	20p13
TMTC1	N/A	DeepDel	12p11.22
TTTY5	N/A	DeepDel	Yq11.223
TTTY11	N/A	DeepDel	Yp11.2
TTTY12	N/A	DeepDel	Yp11.2
TTTY13	N/A	DeepDel	Yq11.223
TTTY14	N/A	DeepDel	Yq11.222
SLC4A11	N/A	AMP	20p13
MCM8	N/A	AMP	20p12.3
ACSS1	N/A	AMP	20p11.21
ZGPAT	N/A	AMP	20q13.33
MYO18B	N/A	AMP	22q12.1
GLIS3-AS1	N/A	DeepDel	9p24.2
MGC16025	N/A	DeepDel	2q37.3
ZCCHC3	N/A	AMP	20p13
HELZ2	N/A	AMP	20q13.33
SCRT2	N/A	AMP	20p13
TPD52L3	N/A	DeepDel	9p24.1
TGIF2LY	N/A	DeepDel	Yp11.2
TBL1Y	N/A	DeepDel	Yp11.2
IL33	N/A	DeepDel	9p24.1
GGTLC1	N/A	AMP	20p11.21
MGME1	N/A	AMP	20p11.23
DTD1	N/A	AMP	20p11.23
SLC52A3	N/A	AMP	20p13
CSMD3	N/A	DeepDel	8q23.3
UHRF2	N/A	DeepDel	9p24.1
HSPA12B	N/A	AMP	20p13
TMC2	N/A	AMP	20p13
TMEM132D	N/A	DeepDel	12q24.33
BHLHE23	N/A	AMP	20q13.33
NKAIN4	N/A	AMP	20q13.33
TBC1D20	N/A	AMP	20p13
SIRPD	N/A	AMP	20p13
C20ORF141	N/A	AMP	20p13
PROKR2	N/A	AMP	20p12.3
SLX4IP	N/A	AMP	20p12.2
CSTL1	N/A	AMP	20p11.21
CST9L	N/A	AMP	20p11.21
CST9	N/A	AMP	20p11.21
MIR1-1HG	N/A	AMP	20q13.33
RPS4Y2	N/A	DeepDel	Yq11.223
GATA5	N/A	AMP	20q13.33
C20ORF96	N/A	AMP	20p13
ZBTB46	N/A	AMP	20q13.33
SAMD10	N/A	AMP	20q13.33
ABHD16B	N/A	AMP	20q13.33
MACROD2	N/A	AMP	20p12.1
SRXN1	N/A	AMP	20p13
LINC00261	N/A	AMP	20p11.21
BANF2	N/A	AMP	20p12.1
NANP	N/A	AMP	20p11.21
LINC00266-1	N/A	AMP	20q13.33
DEFB127	N/A	AMP	20p13
SCP2D1	N/A	AMP	20p11.23
ISM1	N/A	AMP	20p12.1
CST11	N/A	AMP	20p11.21
DEFB129	N/A	AMP	20p13
SIRPA	N/A	AMP	20p13
RBBP8NL	N/A	AMP	20q13.33
STK35	N/A	AMP	20p13
PRNT	N/A	AMP	20p13
LINC00654	N/A	AMP	20p12.3
SHLD1	N/A	AMP	20p12.3
NCOR1P1	N/A	AMP	20p11.1
LSM14B	N/A	AMP	20q13.33
BMT2	N/A	DeepDel	7q31.1
PRSS3P2	N/A	DeepDel	7q34
RBM33	N/A	AMP	7q36.3
KIAA2026	N/A	DeepDel	9p24.1
RBMY2EP	N/A	DeepDel	Yq11.223
RBMY2FP	N/A	DeepDel	Yq11.223
TMTC2	N/A	DeepDel	12q21.31
USP32P1	N/A	AMP	17p11.2
LRRN4	N/A	AMP	20p12.3
CST13P	N/A	AMP	20p11.21
KCNV2	N/A	DeepDel	9p24.2
GLIS3	N/A	DeepDel	9p24.2
LKAAEAR1	N/A	AMP	20q13.33
PLD5	N/A	DeepDel	1q43
LINC00656	N/A	AMP	20p11.21
OR4S2	N/A	DeepDel	11q11
OR4C6	N/A	DeepDel	11q11
USP32P2	N/A	DeepDel	17p11.2
SDK1	N/A	DeepDel	7p22.2
DEFB109A	N/A	DeepDel	8p23.1
DEFB125	N/A	AMP	20p13
DEFB128	N/A	AMP	20p13
DEFB130A	N/A	AMP	8p23.1
TTTY10	N/A	DeepDel	Yq11.223
TXLNGY	N/A	DeepDel	Yq11.222-q11.223
FAM197Y2	N/A	DeepDel	Yp11.2
TTTY16	N/A	DeepDel	Yp11.2
TTTY18	N/A	DeepDel	Yp11.2
TTTY20	N/A	DeepDel	Yp11.2
TTTY19	N/A	DeepDel	Yp11.2
TTTY22	N/A	DeepDel	Yp11.2
MIR1-1HG-AS1	N/A	AMP	20q13.33
TAS2R43	N/A	DeepDel	12p13.2
MYO1H	N/A	DeepDel	12q24.11
CDRT4	N/A	DeepDel	17p12
CCDC144B	N/A	DeepDel	17p11.2
LOC284395	N/A	DeepDel	19q12
C20ORF204	N/A	AMP	20q13.33
SIRPB2	N/A	AMP	20p13
LOC284788	N/A	AMP	20p11.21
LOC284798	N/A	AMP	20p11.21
FAM182A	N/A	AMP	20p11.1
SLC9A9	N/A	AMP	3q24
BCORP1	N/A	DeepDel	Yq11.222
RBMY1A3P	N/A	DeepDel	Yp11.2
LINC00226	N/A	AMP	14q32.33
LOC339593	N/A	AMP	20p12.2
VSTM2B	N/A	DeepDel	19q12
HNRNPCL1	N/A	AMP	1p36.21
PRAMEF9	N/A	DeepDel	1p36.21
PRAMEF10	N/A	AMP	1p36.21
RSPO4	N/A	AMP	20p13
TGM6	N/A	AMP	20p13
GYG2P1	N/A	DeepDel	Yq11.221
LCE3C	N/A	DeepDel	1q21.3
CDRT1	N/A	DeepDel	17p12
USP17L2	N/A	AMP	8p23.1
SMIM26	N/A	AMP	20p11.23
OR52N5	N/A	DeepDel	11p15.4
PRAMEF18	N/A	DeepDel	1p36.21
LOC391322	N/A	DeepDel	22q11.23
LOC392196	N/A	AMP	8p23.1
USP17L7	N/A	AMP	8p23.1
HEATR4	N/A	AMP	14q24.3
KRT16P2	N/A	AMP	17p11.2
PRAMEF4	N/A	AMP	1p36.21
PRAMEF13	N/A	DeepDel	1p36.21
DEFB132	N/A	AMP	20p13
C20ORF202	N/A	AMP	20p13
LINC01721	N/A	AMP	20p11.21
OR51A2	N/A	DeepDel	11p15.4
PLPP6	N/A	DeepDel	9p24.1
THAP7-AS1	N/A	DeepDel	22q11.21
GOLGA6L9	N/A	DeepDel	15q25.2
HIST2H2BF	N/A	AMP	1q21.2
LINC00851	N/A	AMP	20p11.23
SPATA31C1	N/A	DeepDel	9q22.1
CT45A3	N/A	DeepDel	Xq26.3
CT45A1	N/A	DeepDel	Xq26.3
ACOT1	N/A	AMP	14q24.3
RAD21L1	N/A	AMP	20p13
ECRP	N/A	AMP	14q11.2
LOC643406	N/A	AMP	20p12.3
NKX2-4	N/A	AMP	20p11.22
PRAMEF19	N/A	DeepDel	1p36.21
PRAMEF20	N/A	DeepDel	1p36.21
FAM138A	N/A	DeepDel	1p36.33
LOC649352	N/A	DeepDel	8p23.1
GSTTP2	N/A	DeepDel	22q11.23
PRAMEF15	N/A	DeepDel	1p36.21
LGALS9C	N/A	DeepDel	17p11.2
PRAMEF16	N/A	DeepDel	1p36.21
SNORA51	N/A	AMP	20p13
SNORD17	N/A	AMP	20p11.23
SNORD86	N/A	AMP	20p13
SNORD110	N/A	AMP	20p13
TSPY3	N/A	DeepDel	Yp11.2
TSPY4	N/A	DeepDel	Yp11.2
TSPY8	N/A	DeepDel	Yp11.2
FRMPD2B	N/A	DeepDel	10q11.22
FAM182B	N/A	AMP	20p11.1
CT45A2	N/A	DeepDel	Xq26.3
ZNF705D	N/A	AMP	8p23.1
PRAMEF14	N/A	DeepDel	1p36.21
FAM90A2P	N/A	AMP	8p23.1
LOC729737	N/A	DeepDel	1p36.33
HAR1A	N/A	AMP	20q13.33
HAR1B	N/A	AMP	20q13.33
SNORD119	N/A	AMP	20p13
UCKL1-AS1	N/A	AMP	20q13.33
C20ORF78	N/A	AMP	20p11.23
FAM106C	N/A	AMP	17p11.2
LOC100130264	N/A	AMP	20p11.23
SNAP25-AS1	N/A	AMP	20p12.2
XGY2	N/A	DeepDel	Yp11.2
DPH3P1	N/A	AMP	20q13.33
FAM66D	N/A	AMP	8p23.1
FAM66A	N/A	DeepDel	8p23.1
DEFB130B	N/A	AMP	8p23.1
UBOX5-AS1	N/A	AMP	20p13
LOC100134868	N/A	AMP	20p11.1
LINC00029	N/A	AMP	20q13.33
FLJ16779	N/A	AMP	20q13.33
LINC00653	N/A	AMP	20p11.23
TMEM239	N/A	AMP	20p13
FAM197Y5	N/A	DeepDel	Yp11.2
LOC100289473	N/A	AMP	20p13
PCNA-AS1	N/A	AMP	20p12.3
PET117	N/A	AMP	20p11.23
MACROD2-AS1	N/A	AMP	20p12.1
ISM1-AS1	N/A	AMP	20p12.1
SDCBP2-AS1	N/A	AMP	20p13
LINC00658	N/A	AMP	20p12.3
FKBP1A-SDCBP2	N/A	AMP	20p13
RTEL1-TNFRSF6B	N/A	AMP	20q13.33
PRH1-PRR4	N/A	DeepDel	12p13.2
TVP23C-CDRT4	N/A	DeepDel	17p12
LINC00659	N/A	AMP	20q13.33
LINC00278	N/A	DeepDel	Yp11.2
NLGN4Y-AS1	N/A	DeepDel	Yq11.221

## Sheet: Summary
Gene	CNA VMCUB1	CNA UMUC3	CNA SW1710	CNA T24		https://www.cbioportal.org/
CCND1	AMP	#N/A	#N/A	#N/A
CCND2	#N/A	#N/A	#N/A	#N/A		Genes important in our context were queried for copy number alterations (CNA)
CCNE1	#N/A	#N/A	#N/A	#N/A
CCNA1	#N/A	#N/A	DeepDel	#N/A
CCNA2	#N/A	#N/A	#N/A	#N/A
CCNB1	#N/A	DeepDel	#N/A	#N/A
CCNB2	#N/A	#N/A	#N/A	#N/A
CDK4	#N/A	#N/A	#N/A	#N/A
CDK6	#N/A	#N/A	#N/A	#N/A
CDK2	#N/A	#N/A	#N/A	#N/A
CDK1	#N/A	#N/A	#N/A	#N/A
TP53	#N/A	#N/A	#N/A	#N/A
RB1	#N/A	#N/A	DeepDel	#N/A
CDKN2A	#N/A	DeepDel	DeepDel	#N/A
CDKN1A	#N/A	#N/A	#N/A	#N/A
MDM2	#N/A	#N/A	#N/A	#N/A
E2F1	#N/A	#N/A	#N/A	#N/A
E2F3	#N/A	#N/A	#N/A	#N/A
MDC1	#N/A	#N/A	#N/A	#N/A
MRE11	#N/A	#N/A	DeepDel	#N/A
RAD50	#N/A	#N/A	#N/A	#N/A
NBN	#N/A	#N/A	#N/A	#N/A
RPA1	#N/A	#N/A	#N/A	#N/A
RPA3	#N/A	#N/A	#N/A	#N/A
RPA4	#N/A	#N/A	#N/A	#N/A
TOPBP1	#N/A	#N/A	#N/A	#N/A
ATRIP	#N/A	#N/A	#N/A	#N/A
ATM	#N/A	#N/A	DeepDel	#N/A
ATR	AMP	#N/A	#N/A	#N/A
CHK1	#N/A	#N/A	#N/A	#N/A
CHK2	#N/A	#N/A	#N/A	#N/A
BRCA1	#N/A	#N/A	#N/A	#N/A
BRCA2	#N/A	#N/A	DeepDel	#N/A
BARD1	#N/A	#N/A	#N/A	#N/A
WRN	#N/A	#N/A	#N/A	#N/A
CDC25A	#N/A	#N/A	#N/A	#N/A
CDC25C	#N/A	#N/A	#N/A	#N/A
CDC25B	#N/A	AMP	#N/A	AMP
WEE1	#N/A	#N/A	#N/A	#N/A
CDK1	#N/A	#N/A	#N/A	#N/A
CCNB1	#N/A	DeepDel	#N/A	#N/A
CCNB2	#N/A	#N/A	#N/A	#N/A
FANCM	#N/A	#N/A	DeepDel	#N/A
FANCD2	#N/A	#N/A	#N/A	#N/A
FANCC1	#N/A	#N/A	#N/A	#N/A
