# Supplementary material for: Downregulation of Cell Cycle and Checkpoint Genes by Class I HDAC Inhibitors Limits Synergism with G2/M Checkpoint Inhibitor MK-1775 in Bladder Cancer Cells
Source: Genes (Basel). 2021 Feb 11;12(2):260. doi: 10.3390/genes12020260 (PMC7916885; doi:10.3390/genes12020260)
Supplement: Supplementary file 1 [file genes-12-00260-s001.zip › Supplementary/supp Tables/Table S4 IC50 doses.xlsx]

## Sheet: Tabelle1
cell line	IC50 Romidepsin nM	IC50 Entinostat µM	IC50 RGFP966 µM	MK-1775 nM
VM-CUB1	2	3.3	22.3	300
UM-UC-3	2.4	4.6	25.6	300
HBLAK	3	4.1	4.3	260
IC50 values for romidepsin and entinostat were taken from Pinkerneil et al., 2016
